# Supplementary material for: Changes in soil properties and the phoD-harboring bacteria of the alfalfa field in response to phosphite treatment
Source: Front Microbiol. 2022 Nov 29;13:1013896. doi: 10.3389/fmicb.2022.1013896 (PMC9746240; doi:10.3389/fmicb.2022.1013896)
Supplement: Supplementary file 1 [file Data_Sheet_1.zip]

Archive with 5 entries (5 files):
- Supplementary Table 3.xlsx
- Supplementary Table 4.xlsx
- Supplementary Table 5.docx
- Supplementary Table 6.xlsx
- Supplementary Tables 1 and 2.docx
