# Supplementary material for: Changes in soil properties and the phoD-harboring bacteria of the alfalfa field in response to phosphite treatment
Source: Front Microbiol. 2022 Nov 29;13:1013896. doi: 10.3389/fmicb.2022.1013896 (PMC9746240; doi:10.3389/fmicb.2022.1013896)
Supplement: Supplementary file 1 [file Data_Sheet_1.zip › Supplementary Table 4.xlsx]

## Sheet: Sheet1
Supplementary Table 4 The number of operational taxonomic units at different taxonomic levels.
classification	Taxon	CK1	CK2	CK3	CKK1	CKK2	CKK3	Pi-301	Pi-302	Pi-303	Phi-301	Phi-302	Phi-303	Pi-601	Pi-602	Pi-603	Phi-601	Phi-602	Phi-603	Pi-901	Pi-902	Pi-903	Phi-901	Phi-902	Phi-903	Pi-1201	Pi-1202	Pi-1203	Phi-1201	Phi-1202	Phi-1203
phylum	Unassigned;Other	0.415711	0.501291	0.341875	0.371594	0.515534	0.465305	0.473108	0.517254	0.306698	0.461938	0.423282	0.348003	0.3285	0.370046	0.276911	0.498749	0.452747	0.375375	0.377581	0.28033	0.340474	0.334276	0.317747	0.331606	0.326984	0.342607	0.37767	0.351656	0.366287	0.367284
	d__Bacteria;p__Acidobacteria	0.000218767	0.000452412	0.000128985	0	0.000642971	0.00058085	0.000146837	0.000442163	2.27588e-05	0.000392971	0.000196738	0.000135762	0.00014871	0	0	0.000685807	0.000478368	0	0	0	6.88058e-05	2.09538e-05	0	9.38064e-05	1.9497e-05	0.000272947	0.00018849	0.000100784	0.000172405	0.000636955
	d__Bacteria;p__Actinobacteria	0.149819	0.154895	0.144635	0.141874	0.169822	0.147223	0.144382	0.144818	0.139694	0.145792	0.158414	0.144632	0.210499	0.100855	0.086751	0.13212	0.166376	0.0849266	0.120446	0.17864	0.114401	0.12675	0.132703	0.140757	0.154455	0.184785	0.190814	0.124992	0.189547	0.13806
	d__Bacteria;p__Cyanobacteria	0.000145844	0.000131953	4.2995e-05	5.27607e-05	0.000205751	8.93615e-05	0.000230743	0.00017302	2.27588e-05	0.000196486	0.000137717	0.000113135	7.4355e-05	0	0.00016377	0.000166818	0.000172213	0	0	3.84172e-05	0.00043577	6.28615e-05	5.42015e-05	0.000398677	0.000116982	9.74811e-05	0.000460752	2.01568e-05	0	0.000418002
	d__Bacteria;p__Firmicutes	0.0329061	0.0435258	0.0248726	0.0387	0.0198035	0.0299361	0.026997	0.0195897	0.0273333	0.0285185	0.0473549	0.0215862	0.0324188	0.0113698	0.02129	0.0226687	0.0263868	0.0110398	0.00760598	0.0245486	0.0214445	0.0187327	0.0174348	0.0284468	0.0184441	0.0431061	0.0274148	0.0174356	0.0271908	0.0199248
	d__Bacteria;p__Planctomycetes	0.0692031	0.058003	0.0813251	0.10101	0.061468	0.0690094	0.0636852	0.0624411	0.0887594	0.0640543	0.0686222	0.0811857	0.0689271	0.0857522	0.0789603	0.0656892	0.0735348	0.062004	0.0764543	0.0910104	0.0817412	0.079415	0.0824766	0.0913909	0.0923767	0.0868167	0.0812599	0.0797001	0.0783952	0.06694
	d__Bacteria;p__Proteobacteria	0.230762	0.182756	0.302406	0.226423	0.165501	0.209151	0.218703	0.173578	0.345843	0.216471	0.232367	0.301052	0.231988	0.363366	0.487682	0.202183	0.182698	0.414642	0.348034	0.299846	0.377308	0.356424	0.374533	0.314697	0.312244	0.209389	0.25155	0.341799	0.209029	0.341806
	d__Bacteria;p__unclassified	0.101234	0.0589455	0.104714	0.120347	0.0670233	0.0787052	0.0727471	0.0817041	0.091627	0.0826363	0.0696256	0.103292	0.127444	0.0686116	0.0482418	0.0777372	0.0976062	0.0520127	0.0698786	0.125586	0.064127	0.0843182	0.075051	0.0926104	0.0953597	0.132925	0.0706417	0.0842958	0.129378	0.0649296
class	Unassigned;Other;Other	0.415711	0.501291	0.341875	0.371594	0.515534	0.465305	0.473108	0.517254	0.306698	0.461938	0.423282	0.348003	0.3285	0.370046	0.276911	0.498749	0.452747	0.375375	0.377581	0.28033	0.340474	0.334276	0.317747	0.331606	0.326984	0.342607	0.37767	0.351656	0.366287	0.367284
	d__Bacteria;p__Acidobacteria;c__unclassified	0.000218767	0.000452412	0.000128985	0	0.000642971	0.00058085	0.000146837	0.000442163	2.27588e-05	0.000392971	0.000196738	0.000135762	0.00014871	0	0	0.000685807	0.000478368	0	0	0	6.88058e-05	2.09538e-05	0	9.38064e-05	1.9497e-05	0.000272947	0.00018849	0.000100784	0.000172405	0.000636955
	d__Bacteria;p__Actinobacteria;c__Acidimicrobiia	0	0	0	0	0	0	4.19533e-05	0	0	0	0	4.5254e-05	0	0	0	0	0	0	0	0	0	0	0	0	0	0	0	0	0	0
	d__Bacteria;p__Actinobacteria;c__Rubrobacteria	0.00780267	0.0127995	0.0205086	0.00580368	0.0127051	0.0130244	0.00539101	0.0130726	0.00976354	0.0117611	0.0102501	0.00615454	0.0139416	0.00550071	0.000467913	0.00687661	0.0136813	0.00152132	0.00387971	0.0241644	0.00903649	0.0063071	0.00505881	0.00333013	0.00290505	0.0115808	0.0071626	0.00433372	0.0166002	0.00352316
	d__Bacteria;p__Actinobacteria;c__unclassified	0.142016	0.142095	0.124127	0.13607	0.157116	0.134199	0.138949	0.131745	0.12993	0.134031	0.148163	0.138432	0.196557	0.0953539	0.0862831	0.125243	0.152695	0.0834053	0.116567	0.154476	0.105365	0.120443	0.127645	0.137426	0.15155	0.173204	0.183652	0.120659	0.172947	0.134537
	d__Bacteria;p__Cyanobacteria;c__Gloeobacteria	0.000127614	0.000113103	2.14975e-05	5.27607e-05	0.000154313	8.93615e-05	0.000230743	0.000115347	0	0.000112278	0.000118043	6.7881e-05	7.4355e-05	0	0.00016377	0.000129747	0.000133943	0	0	3.84172e-05	0.00043577	6.28615e-05	5.42015e-05	0.000375226	0.000116982	3.89924e-05	0.000439809	2.01568e-05	0	0.000418002
	d__Bacteria;p__Cyanobacteria;c__Nostocales	1.82305e-05	1.88505e-05	2.14975e-05	0	5.14377e-05	0	0	5.76735e-05	2.27588e-05	8.42082e-05	1.96738e-05	4.5254e-05	0	0	0	3.70707e-05	3.82695e-05	0	0	0	0	0	0	2.34516e-05	0	5.84887e-05	2.09433e-05	0	0	0
	d__Bacteria;p__Firmicutes;c__Bacilli	0.0329061	0.0435258	0.0248726	0.0387	0.0198035	0.0299361	0.026997	0.0195897	0.0273333	0.0285185	0.0473549	0.0215862	0.0324188	0.0113698	0.02129	0.0226687	0.0263868	0.0110398	0.00760598	0.0245486	0.0214445	0.0187327	0.0174348	0.0284468	0.0184441	0.0431061	0.0274148	0.0174356	0.0271908	0.0199248
	d__Bacteria;p__Planctomycetes;c__Planctomycetia	0.0585747	0.0451846	0.0712858	0.0909331	0.0492516	0.0581297	0.0508475	0.0489648	0.0824097	0.0478864	0.0564048	0.0739676	0.0616031	0.0777958	0.065578	0.0525662	0.0623792	0.0590025	0.0667222	0.0852478	0.0741267	0.0660883	0.0763699	0.0846603	0.08411	0.0787842	0.0725266	0.0677269	0.0705138	0.0585601
	d__Bacteria;p__Planctomycetes;c__unclassified	0.0106284	0.0128183	0.0100393	0.0100773	0.0122164	0.0108798	0.0128377	0.0134764	0.00634971	0.016168	0.0122174	0.00721801	0.00732396	0.00795639	0.0133823	0.013123	0.0111555	0.00300152	0.00973215	0.00576258	0.0076145	0.0133266	0.0061067	0.00673061	0.00826672	0.00803244	0.00873335	0.0119732	0.00788139	0.00837994
	d__Bacteria;p__Proteobacteria;c__Alphaproteobacteria	0.0824567	0.0535166	0.12245	0.0818582	0.0511548	0.0603637	0.078222	0.0503874	0.113453	0.0678156	0.0661827	0.106664	0.081902	0.100756	0.113024	0.0458379	0.0610589	0.0807738	0.103678	0.117096	0.134561	0.0972676	0.0947262	0.109918	0.114096	0.0916517	0.112445	0.0968938	0.0672627	0.106033
	d__Bacteria;p__Proteobacteria;c__Betaproteobacteria	0.00344557	0.00196045	0.0078251	0.00530245	0.00144026	0.00502659	0.00499245	0.00269143	0.00723731	0.00224555	0.00385607	0.0106573	0.0117481	0.0130642	0.0144819	0.00227985	0.00294675	0.0163645	0.0138749	0.00630042	0.0119722	0.0130542	0.0100092	0.00757487	0.0201209	0.00389924	0.00588506	0.0132632	0.00443328	0.00792213
	d__Bacteria;p__Proteobacteria;c__Deltaproteobacteria	0.00366434	0.00855813	0.00249371	0.00633128	0.00401214	0.00759573	0.00524417	0.00388335	0.00188898	0.00547353	0.0181589	0.00122186	0.00557662	0.000245568	0.00121657	0.00504161	0.00283194	0.00076066	0.0017097	0.00384172	0.000940345	0.00188584	0.00202352	0.00668371	0.00280756	0.00892927	0.00877524	0.0025196	0.00669918	0.00366249
	d__Bacteria;p__Proteobacteria;c__Gammaproteobacteria	0.137622	0.116194	0.16624	0.130029	0.105113	0.133104	0.127245	0.113713	0.220419	0.138663	0.14116	0.178889	0.129861	0.244266	0.352479	0.146003	0.113201	0.308951	0.223357	0.168767	0.224399	0.238874	0.260366	0.187167	0.170209	0.100815	0.122246	0.224426	0.126989	0.218715
	d__Bacteria;p__Proteobacteria;c__unclassified	0.00357319	0.00252597	0.00339661	0.00290184	0.00378067	0.00306063	0.00299966	0.0029029	0.00284485	0.00227362	0.00301009	0.00362032	0.00289984	0.00503413	0.00648059	0.00302126	0.00265973	0.00779162	0.00541405	0.00384172	0.00543566	0.00534322	0.00740754	0.00335358	0.00501072	0.00409421	0.00219904	0.00469654	0.00364514	0.00547384
	d__Bacteria;p__unclassified;c__unclassified	0.101234	0.0589455	0.104714	0.120347	0.0670233	0.0787052	0.0727471	0.0817041	0.091627	0.0826363	0.0696256	0.103292	0.127444	0.0686116	0.0482418	0.0777372	0.0976062	0.0520127	0.0698786	0.125586	0.064127	0.0843182	0.075051	0.0926104	0.0953597	0.132925	0.0706417	0.0842958	0.129378	0.0649296
order	Unassigned;Other;Other;Other	0.415711	0.501291	0.341875	0.371594	0.515534	0.465305	0.473108	0.517254	0.306698	0.461938	0.423282	0.348003	0.3285	0.370046	0.276911	0.498749	0.452747	0.375375	0.377581	0.28033	0.340474	0.334276	0.317747	0.331606	0.326984	0.342607	0.37767	0.351656	0.366287	0.367284
	d__Bacteria;p__Acidobacteria;c__unclassified;o__Vicinamibacteraceae	0.000218767	0.000452412	0.000128985	0	0.000642971	0.00058085	0.000146837	0.000442163	2.27588e-05	0.000392971	0.000196738	0.000135762	0.00014871	0	0	0.000685807	0.000478368	0	0	0	6.88058e-05	2.09538e-05	0	9.38064e-05	1.9497e-05	0.000272947	0.00018849	0.000100784	0.000172405	0.000636955
	d__Bacteria;p__Actinobacteria;c__Acidimicrobiia;o__Acidimicrobiales	0	0	0	0	0	0	4.19533e-05	0	0	0	0	4.5254e-05	0	0	0	0	0	0	0	0	0	0	0	0	0	0	0	0	0	0
	d__Bacteria;p__Actinobacteria;c__Rubrobacteria;o__Rubrobacterales	0.00780267	0.0127995	0.0205086	0.00580368	0.0127051	0.0130244	0.00539101	0.0130726	0.00976354	0.0117611	0.0102501	0.00615454	0.0139416	0.00550071	0.000467913	0.00687661	0.0136813	0.00152132	0.00387971	0.0241644	0.00903649	0.0063071	0.00505881	0.00333013	0.00290505	0.0115808	0.0071626	0.00433372	0.0166002	0.00352316
	d__Bacteria;p__Actinobacteria;c__unclassified;o__Corynebacteriales	7.29222e-05	1.88505e-05	0.000128985	0	2.57188e-05	6.70211e-05	0.00012586	3.8449e-05	4.55176e-05	0	3.93476e-05	4.5254e-05	0.000111532	0	0	5.5606e-05	3.82695e-05	8.22335e-05	8.7677e-05	0.000115252	9.1741e-05	4.19076e-05	0.000108403	0.00014071	5.84909e-05	0.000116977	0.000167546	0.000262039	2.46293e-05	0
	d__Bacteria;p__Actinobacteria;c__unclassified;o__Frankiales	0.00878712	0.00738939	0.00483694	0.00451104	0.00673834	0.00549573	0.00396459	0.00409482	0.00516625	0.0061472	0.010132	0.00294151	0.0113763	0.00861942	0.00229277	0.00357732	0.00434358	0.00273426	0.00423042	0.00530158	0.00293571	0.00266113	0.00290881	0.00208719	0.00267109	0.0046206	0.00462847	0.00233819	0.0088173	0.0049364
	d__Bacteria;p__Actinobacteria;c__unclassified;o__Micrococcales	0.00105737	0.000320458	0.000924393	0.00100245	0.000180032	0.000290425	0.00025172	7.68979e-05	0.00177519	0.000308763	0.000472171	0.00208168	0.00141274	0.00493591	0.00512365	0.000166818	0.00032529	0.00285761	0.00587436	0.00426431	0.00876127	0.000670522	0.00184285	0.00119603	0.00337298	0.00120877	0.000712072	0.000786116	0.000886656	0.000836004
	d__Bacteria;p__Actinobacteria;c__unclassified;o__Micromonosporales	0.00236997	0.00250712	0.00230023	0.00290184	0.00401214	0.00250212	0.00276892	0.00211469	0.00293589	0.00218941	0.00346259	0.00307727	0.00334597	0.00392908	0.00315841	0.00270616	0.00277454	0.00357716	0.00403314	0.0022282	0.00222472	0.00450507	0.00261974	0.00391642	0.00592708	0.00284645	0.00381168	0.00445466	0.00233979	0.0024682
	d__Bacteria;p__Actinobacteria;c__unclassified;o__Pseudonocardiales	0.00373726	0.00454297	0.00354709	0.00466932	0.00691837	0.00440105	0.00371287	0.00471	0.00398279	0.0041262	0.00316748	0.00479692	0.0044613	0.00500958	0.0026671	0.00474505	0.00474541	0.00363883	0.00350708	0.00741452	0.00444944	0.00287067	0.00303529	0.00600361	0.00393839	0.00364579	0.00511016	0.00336619	0.00480272	0.00441888
	d__Bacteria;p__Actinobacteria;c__unclassified;o__Streptomycetales	0.101216	0.105959	0.0937077	0.102197	0.113652	0.10223	0.102765	0.100448	0.10262	0.100657	0.107635	0.10465	0.152874	0.066426	0.0650165	0.0858557	0.117047	0.0630525	0.0912718	0.120476	0.0770625	0.0968695	0.105838	0.107127	0.11472	0.13236	0.13722	0.0940517	0.123516	0.104759
	d__Bacteria;p__Actinobacteria;c__unclassified;o__Streptosporangiales	0.000145844	9.42525e-05	0.000150483	0.000633128	0.000205751	2.23404e-05	4.19533e-05	0.000153796	6.82765e-05	0	0.000216412	0.000135762	7.4355e-05	0.000221011	0.000140374	9.26767e-05	7.65389e-05	0.000143909	0	0.000192086	0.000802734	0	0.000271008	0.000469032	0.000116982	0.000545894	0.00012566	0.000241882	0.000147776	0.000338383
	d__Bacteria;p__Actinobacteria;c__unclassified;o__unclassified	0.0246295	0.0212634	0.0185309	0.0201546	0.0253845	0.0191904	0.0253188	0.0201088	0.0133367	0.0206029	0.023038	0.0207037	0.0229013	0.00621286	0.00788433	0.028044	0.0233444	0.00731878	0.00756214	0.0144833	0.00903649	0.0128237	0.011021	0.0164865	0.0207448	0.0278601	0.0318757	0.0151579	0.0324122	0.0167798
	d__Bacteria;p__Cyanobacteria;c__Gloeobacteria;o__Gloeobacterales	0.000127614	0.000113103	2.14975e-05	5.27607e-05	0.000154313	8.93615e-05	0.000230743	0.000115347	0	0.000112278	0.000118043	6.7881e-05	7.4355e-05	0	0.00016377	0.000129747	0.000133943	0	0	3.84172e-05	0.00043577	6.28615e-05	5.42015e-05	0.000375226	0.000116982	3.89924e-05	0.000439809	2.01568e-05	0	0.000418002
	d__Bacteria;p__Cyanobacteria;c__Nostocales;o__Nostocales	1.82305e-05	1.88505e-05	2.14975e-05	0	5.14377e-05	0	0	5.76735e-05	2.27588e-05	8.42082e-05	1.96738e-05	4.5254e-05	0	0	0	3.70707e-05	3.82695e-05	0	0	0	0	0	0	2.34516e-05	0	5.84887e-05	2.09433e-05	0	0	0
	d__Bacteria;p__Firmicutes;c__Bacilli;o__Bacillales	0.0329061	0.0435258	0.0248726	0.0387	0.0198035	0.0299361	0.026997	0.0195897	0.0273333	0.0285185	0.0473549	0.0215862	0.0324188	0.0113698	0.02129	0.0226687	0.0263868	0.0110398	0.00760598	0.0245486	0.0214445	0.0187327	0.0174348	0.0284468	0.0184441	0.0431061	0.0274148	0.0174356	0.0271908	0.0199248
	d__Bacteria;p__Planctomycetes;c__Planctomycetia;o__Planctomycetales	0.0585747	0.0451846	0.0712858	0.0909331	0.0492516	0.0581297	0.0508475	0.0489648	0.0824097	0.0478864	0.0564048	0.0739676	0.0616031	0.0777958	0.065578	0.0525662	0.0623792	0.0590025	0.0667222	0.0852478	0.0741267	0.0660883	0.0763699	0.0846603	0.08411	0.0787842	0.0725266	0.0677269	0.0705138	0.0585601
	d__Bacteria;p__Planctomycetes;c__unclassified;o__unclassified	0.0106284	0.0128183	0.0100393	0.0100773	0.0122164	0.0108798	0.0128377	0.0134764	0.00634971	0.016168	0.0122174	0.00721801	0.00732396	0.00795639	0.0133823	0.013123	0.0111555	0.00300152	0.00973215	0.00576258	0.0076145	0.0133266	0.0061067	0.00673061	0.00826672	0.00803244	0.00873335	0.0119732	0.00788139	0.00837994
	d__Bacteria;p__Proteobacteria;c__Alphaproteobacteria;o__Caulobacterales	0.0191421	0.013497	0.0289142	0.0194423	0.0123965	0.0147223	0.0205571	0.0158025	0.0274016	0.0162802	0.0191623	0.0264736	0.0191092	0.0157654	0.0187165	0.0168672	0.0173361	0.0179063	0.0167463	0.0261621	0.0273847	0.0203252	0.0209579	0.0276025	0.0398908	0.0241753	0.0425568	0.0301344	0.0186444	0.0209797
	d__Bacteria;p__Proteobacteria;c__Alphaproteobacteria;o__Rhizobiales	0.00561501	0.00262022	0.00234323	0.00833619	0.00321486	0.00386489	0.00371287	0.00303747	0.00719179	0.00519284	0.00478074	0.00513633	0.008588	0.0096508	0.00690171	0.00391096	0.0045158	0.00723654	0.0171189	0.0055705	0.00876127	0.00515464	0.00532982	0.00923993	0.00469877	0.00820791	0.0062411	0.0041523	0.005714	0.00497621
	d__Bacteria;p__Proteobacteria;c__Alphaproteobacteria;o__Rhodobacterales	1.82305e-05	0	2.14975e-05	0	0	0	0	0	0	0	0	4.5254e-05	7.4355e-05	7.36703e-05	0	5.5606e-05	0	0	0.000175354	0	0	2.09538e-05	3.61343e-05	9.38064e-05	1.9497e-05	9.74811e-05	0.00012566	0	0	7.96194e-05
	d__Bacteria;p__Proteobacteria;c__Alphaproteobacteria;o__Rhodospirillales	0.0557308	0.0354012	0.0898166	0.050149	0.033846	0.0403244	0.0508475	0.029798	0.0763331	0.0441251	0.0404887	0.0722932	0.0497063	0.0692746	0.0760358	0.023855	0.0375997	0.0516221	0.0627767	0.0814445	0.0924061	0.0667798	0.0612477	0.0691119	0.0651784	0.0568705	0.0605889	0.0582129	0.0405645	0.0743247
	d__Bacteria;p__Proteobacteria;c__Alphaproteobacteria;o__Sphingomonadales	0.000528686	0.00101793	0.000128985	0.000844171	0.000462939	0.000379786	0.000608324	0.000634408	0	0.000729804	0.000590214	0.000316778	0.00074355	0	0.000210561	0.000389242	0.000420964	0	4.38385e-05	0.000153669	0.000229353	8.38153e-05	0.000343276	0.000328323	5.84909e-05	0.000253451	0.000502639	8.06273e-05	0.000443328	0.00187106
	d__Bacteria;p__Proteobacteria;c__Alphaproteobacteria;o__unclassified	0.00142198	0.000980226	0.00122536	0.0030865	0.0012345	0.00107234	0.00249622	0.00111502	0.00252623	0.00148768	0.00116075	0.00239846	0.00368057	0.00599185	0.0111597	0.000759949	0.00118635	0.00400888	0.00681689	0.00376489	0.00577968	0.00490319	0.00681132	0.00354119	0.00425034	0.0020471	0.00242942	0.00431356	0.00189646	0.00380183
	d__Bacteria;p__Proteobacteria;c__Betaproteobacteria;o__Burkholderiales	0.00344557	0.00196045	0.0078251	0.00530245	0.00141454	0.00502659	0.00499245	0.00269143	0.00723731	0.00224555	0.00385607	0.0106573	0.0117481	0.0130642	0.0144819	0.00227985	0.00294675	0.0163645	0.0138749	0.00630042	0.0119722	0.0130542	0.0100092	0.00755142	0.0201209	0.00389924	0.00588506	0.0132632	0.00443328	0.00790223
	d__Bacteria;p__Proteobacteria;c__Betaproteobacteria;o__unclassified	0	0	0	0	2.57188e-05	0	0	0	0	0	0	0	0	0	0	0	0	0	0	0	0	0	0	2.34516e-05	0	0	0	0	0	1.99049e-05
	d__Bacteria;p__Proteobacteria;c__Deltaproteobacteria;o__Myxococcales	0.00366434	0.00855813	0.00249371	0.00633128	0.00401214	0.00759573	0.00524417	0.00388335	0.00188898	0.00547353	0.0181589	0.00122186	0.00557662	0.000245568	0.00121657	0.00504161	0.00283194	0.00076066	0.0017097	0.00384172	0.000940345	0.00188584	0.00202352	0.00668371	0.00280756	0.00892927	0.00877524	0.0025196	0.00669918	0.00366249
	d__Bacteria;p__Proteobacteria;c__Gammaproteobacteria;o__Pseudomonadales	0.00202359	0.0112726	0.00193478	0.00398343	0.0129366	0.00855636	0.00549589	0.0129765	0.00225312	0.0163083	0.00814496	0.00208168	0.00401517	0.00324149	0.00149732	0.0235584	0.0078261	0.0017269	0.00153435	0.00153669	0.00224765	0.00188584	0.00148151	0.00269693	0.0019107	0.00212509	0.00452375	0.00195521	0.00450717	0.00292601
	d__Bacteria;p__Proteobacteria;c__Gammaproteobacteria;o__Xanthomonadales	0.135581	0.104715	0.164134	0.126019	0.091842	0.124391	0.121602	0.100583	0.218052	0.122186	0.132601	0.176717	0.125437	0.241025	0.350911	0.122148	0.105241	0.307224	0.221779	0.167076	0.222151	0.236841	0.258848	0.184447	0.168298	0.0986899	0.117513	0.222471	0.122482	0.215709
	d__Bacteria;p__Proteobacteria;c__Gammaproteobacteria;o__unclassified	1.82305e-05	0.000207355	0.00017198	2.63804e-05	0.000334345	0.000156383	0.000146837	0.000153796	0.000113794	0.000168416	0.00041315	9.0508e-05	0.000408952	0	7.01869e-05	0.000296565	0.000133943	0	4.38385e-05	0.000153669	0	0.000146677	3.61343e-05	2.34516e-05	0	0	0.000209433	0	0	7.96194e-05
	d__Bacteria;p__Proteobacteria;c__unclassified;o__unclassified	0.00357319	0.00252597	0.00339661	0.00290184	0.00378067	0.00306063	0.00299966	0.0029029	0.00284485	0.00227362	0.00301009	0.00362032	0.00289984	0.00503413	0.00648059	0.00302126	0.00265973	0.00779162	0.00541405	0.00384172	0.00543566	0.00534322	0.00740754	0.00335358	0.00501072	0.00409421	0.00219904	0.00469654	0.00364514	0.00547384
	d__Bacteria;p__unclassified;c__unclassified;o__unclassified	0.101234	0.0589455	0.104714	0.120347	0.0670233	0.0787052	0.0727471	0.0817041	0.091627	0.0826363	0.0696256	0.103292	0.127444	0.0686116	0.0482418	0.0777372	0.0976062	0.0520127	0.0698786	0.125586	0.064127	0.0843182	0.075051	0.0926104	0.0953597	0.132925	0.0706417	0.0842958	0.129378	0.0649296
family	Unassigned;Other;Other;Other;Other	0.415711	0.501291	0.341875	0.371594	0.515534	0.465305	0.473108	0.517254	0.306698	0.461938	0.423282	0.348003	0.3285	0.370046	0.276911	0.498749	0.452747	0.375375	0.377581	0.28033	0.340474	0.334276	0.317747	0.331606	0.326984	0.342607	0.37767	0.351656	0.366287	0.367284
	d__Bacteria;p__Acidobacteria;c__unclassified;o__Vicinamibacteraceae;f__Vicinamibacteraceae	0.000218767	0.000452412	0.000128985	0	0.000642971	0.00058085	0.000146837	0.000442163	2.27588e-05	0.000392971	0.000196738	0.000135762	0.00014871	0	0	0.000685807	0.000478368	0	0	0	6.88058e-05	2.09538e-05	0	9.38064e-05	1.9497e-05	0.000272947	0.00018849	0.000100784	0.000172405	0.000636955
	d__Bacteria;p__Actinobacteria;c__Acidimicrobiia;o__Acidimicrobiales;f__unclassified	0	0	0	0	0	0	4.19533e-05	0	0	0	0	4.5254e-05	0	0	0	0	0	0	0	0	0	0	0	0	0	0	0	0	0	0
	d__Bacteria;p__Actinobacteria;c__Rubrobacteria;o__Rubrobacterales;f__Rubrobacteraceae	0.00780267	0.0127995	0.0205086	0.00580368	0.0127051	0.0130244	0.00539101	0.0130726	0.00976354	0.0117611	0.0102501	0.00615454	0.0139416	0.00550071	0.000467913	0.00687661	0.0136813	0.00152132	0.00387971	0.0241644	0.00903649	0.0063071	0.00505881	0.00333013	0.00290505	0.0115808	0.0071626	0.00433372	0.0166002	0.00352316
	d__Bacteria;p__Actinobacteria;c__unclassified;o__Corynebacteriales;f__Mycobacteriaceae	7.29222e-05	1.88505e-05	0.000128985	0	2.57188e-05	6.70211e-05	4.19533e-05	1.92245e-05	4.55176e-05	0	3.93476e-05	2.2627e-05	0.000111532	0	0	5.5606e-05	1.91347e-05	2.05584e-05	6.57577e-05	0.000115252	6.88058e-05	4.19076e-05	0.000108403	0.00014071	5.84909e-05	0.000116977	0.00012566	0.000262039	2.46293e-05	0
	d__Bacteria;p__Actinobacteria;c__unclassified;o__Corynebacteriales;f__Nocardiaceae	0	0	0	0	0	0	0	0	0	0	0	0	0	0	0	0	0	0	0	0	0	0	0	0	0	0	4.18866e-05	0	0	0
	d__Bacteria;p__Actinobacteria;c__unclassified;o__Corynebacteriales;f__unclassified	0	0	0	0	0	0	8.39067e-05	1.92245e-05	0	0	0	2.2627e-05	0	0	0	0	1.91347e-05	6.16751e-05	2.19192e-05	0	2.29353e-05	0	0	0	0	0	0	0	0	0
	d__Bacteria;p__Actinobacteria;c__unclassified;o__Frankiales;f__Frankiaceae	0.00878712	0.00738939	0.00483694	0.00451104	0.00673834	0.00549573	0.00396459	0.00409482	0.00516625	0.0061472	0.010132	0.00294151	0.0113763	0.00861942	0.00229277	0.00357732	0.00434358	0.00273426	0.00423042	0.00530158	0.00293571	0.00266113	0.00290881	0.00208719	0.00267109	0.0046206	0.00462847	0.00233819	0.0088173	0.0049364
	d__Bacteria;p__Actinobacteria;c__unclassified;o__Micrococcales;f__Micrococcaceae	0.00105737	0.000320458	0.000924393	0.00100245	0.000180032	0.000290425	0.00025172	7.68979e-05	0.00177519	0.000308763	0.000472171	0.00208168	0.00141274	0.00493591	0.00512365	0.000166818	0.00032529	0.00285761	0.00587436	0.00426431	0.00876127	0.000670522	0.00184285	0.00119603	0.00337298	0.00120877	0.000712072	0.000786116	0.000886656	0.000836004
	d__Bacteria;p__Actinobacteria;c__unclassified;o__Micromonosporales;f__Micromonosporaceae	0.00236997	0.00250712	0.00230023	0.00290184	0.00401214	0.00250212	0.00276892	0.00211469	0.00293589	0.00218941	0.00346259	0.00307727	0.00334597	0.00392908	0.00315841	0.00270616	0.00277454	0.00357716	0.00403314	0.0022282	0.00222472	0.00450507	0.00261974	0.00391642	0.00592708	0.00284645	0.00381168	0.00445466	0.00233979	0.0024682
	d__Bacteria;p__Actinobacteria;c__unclassified;o__Pseudonocardiales;f__Pseudonocardiaceae	0.00373726	0.00454297	0.00354709	0.00466932	0.00691837	0.00440105	0.00371287	0.00471	0.00398279	0.0041262	0.00316748	0.00479692	0.0044613	0.00500958	0.0026671	0.00474505	0.00474541	0.00363883	0.00350708	0.00741452	0.00444944	0.00287067	0.00303529	0.00600361	0.00393839	0.00364579	0.00511016	0.00336619	0.00480272	0.00441888
	d__Bacteria;p__Actinobacteria;c__unclassified;o__Streptomycetales;f__Streptomycetaceae	0.101216	0.105959	0.0937077	0.102197	0.113652	0.10223	0.102765	0.100448	0.10262	0.100657	0.107635	0.10465	0.152874	0.066426	0.0650165	0.0858557	0.117047	0.0630525	0.0912718	0.120476	0.0770625	0.0968695	0.105838	0.107127	0.11472	0.13236	0.13722	0.0940517	0.123516	0.104759
	d__Bacteria;p__Actinobacteria;c__unclassified;o__Streptosporangiales;f__Nocardiopsaceae	0.000145844	9.42525e-05	0.000150483	0.000633128	0.000205751	2.23404e-05	4.19533e-05	0.000153796	6.82765e-05	0	0.000216412	0.000135762	7.4355e-05	0.000221011	0.000140374	9.26767e-05	7.65389e-05	0.000143909	0	0.000192086	0.000802734	0	0.000271008	0.000469032	0.000116982	0.000545894	0.00012566	0.000241882	0.000147776	0.000338383
	d__Bacteria;p__Actinobacteria;c__unclassified;o__unclassified;f__unclassified	0.0246295	0.0212634	0.0185309	0.0201546	0.0253845	0.0191904	0.0253188	0.0201088	0.0133367	0.0206029	0.023038	0.0207037	0.0229013	0.00621286	0.00788433	0.028044	0.0233444	0.00731878	0.00756214	0.0144833	0.00903649	0.0128237	0.011021	0.0164865	0.0207448	0.0278601	0.0318757	0.0151579	0.0324122	0.0167798
	d__Bacteria;p__Cyanobacteria;c__Gloeobacteria;o__Gloeobacterales;f__Gloeobacteraceae	0.000127614	0.000113103	2.14975e-05	5.27607e-05	0.000154313	8.93615e-05	0.000230743	0.000115347	0	0.000112278	0.000118043	6.7881e-05	7.4355e-05	0	0.00016377	0.000129747	0.000133943	0	0	3.84172e-05	0.00043577	6.28615e-05	5.42015e-05	0.000375226	0.000116982	3.89924e-05	0.000439809	2.01568e-05	0	0.000418002
	d__Bacteria;p__Cyanobacteria;c__Nostocales;o__Nostocales;f__Nostocaceae	1.82305e-05	1.88505e-05	2.14975e-05	0	5.14377e-05	0	0	0	2.27588e-05	8.42082e-05	1.96738e-05	4.5254e-05	0	0	0	3.70707e-05	3.82695e-05	0	0	0	0	0	0	2.34516e-05	0	5.84887e-05	2.09433e-05	0	0	0
	d__Bacteria;p__Cyanobacteria;c__Nostocales;o__Nostocales;f__Rivulariaceae	0	0	0	0	0	0	0	5.76735e-05	0	0	0	0	0	0	0	0	0	0	0	0	0	0	0	0	0	0	0	0	0	0
	d__Bacteria;p__Firmicutes;c__Bacilli;o__Bacillales;f__Bacillaceae	0.0169544	0.00731399	0.0150268	0.0204448	0.00766421	0.00817658	0.00960732	0.00734375	0.0105601	0.00945938	0.00914832	0.0114719	0.00777009	0.00717057	0.00271389	0.00726585	0.0114426	0.00285761	0.00374819	0.0160584	0.00655948	0.0110008	0.0057815	0.00914613	0.0105089	0.0211144	0.0116864	0.010542	0.0132998	0.00636955
	d__Bacteria;p__Firmicutes;c__Bacilli;o__Bacillales;f__Paenibacillaceae	0.0159335	0.036193	0.00984586	0.0182552	0.0120879	0.0216925	0.0173687	0.012246	0.0167733	0.019031	0.0382065	0.0100916	0.0246487	0.0041992	0.0185761	0.0153843	0.014906	0.00818223	0.00385779	0.0084902	0.014885	0.00773196	0.0116533	0.0193007	0.00793527	0.0218748	0.0156237	0.00687348	0.0138171	0.0135552
	d__Bacteria;p__Firmicutes;c__Bacilli;o__Bacillales;f__unclassified	1.82305e-05	1.88505e-05	0	0	5.14377e-05	6.70211e-05	2.09767e-05	0	0	2.80694e-05	0	2.2627e-05	0	0	0	1.85353e-05	3.82695e-05	0	0	0	0	0	0	0	0	0.000116977	0.000104716	2.01568e-05	7.3888e-05	0
	d__Bacteria;p__Planctomycetes;c__Planctomycetia;o__Planctomycetales;f__Gemmataceae	0.00319035	0.00309148	0.00195627	0.0045638	0.00527236	0.00404361	0.0035031	0.00367188	0.00268554	0.00508056	0.00304944	0.00244372	0.00289984	0.00260302	0.00116978	0.00630201	0.00438185	0.00137741	0.00245496	0.00161352	0.00293571	0.0019068	0.00343276	0.00340048	0.00565412	0.00233955	0.0037279	0.00264054	0.00290626	0.00334402
	d__Bacteria;p__Planctomycetes;c__Planctomycetia;o__Planctomycetales;f__Isosphaeraceae	0.0236632	0.0202266	0.0337726	0.0386472	0.0196749	0.0277467	0.0204942	0.0201473	0.0348665	0.0188065	0.0247497	0.0329449	0.0251692	0.0302048	0.0272793	0.0219829	0.0267503	0.0256157	0.0264785	0.0419132	0.0291736	0.0278686	0.0315092	0.0377571	0.035699	0.0340989	0.0313312	0.0325331	0.0319196	0.0245825
	d__Bacteria;p__Planctomycetes;c__Planctomycetia;o__Planctomycetales;f__Planctomycetaceae	0.00113029	0.000527814	0.000386955	0.00163558	0.000694409	0.000670211	0.000461487	0.000615183	0.000568971	0.00109471	0.000649236	0.00128974	0.000669195	0.000613919	0.000491309	0.000963838	0.000822793	0.00135685	0.00214809	0.000806761	0.00135318	0.000670522	0.000686553	0.00201684	0.000565412	0.00072136	0.000712072	0.000665175	0.000788139	0.000756384
	d__Bacteria;p__Planctomycetes;c__Planctomycetia;o__Planctomycetales;f__unclassified	0.0305909	0.0213388	0.0351699	0.0460865	0.0236099	0.0256691	0.0263887	0.0245304	0.0442887	0.0229046	0.0279565	0.0372893	0.0328649	0.044374	0.0366376	0.0233175	0.0304242	0.0306525	0.0356407	0.0409143	0.0406642	0.0356424	0.0407415	0.0414859	0.0421915	0.0416244	0.0367555	0.0318881	0.0348998	0.0298772
	d__Bacteria;p__Planctomycetes;c__unclassified;o__unclassified;f__unclassified	0.0106284	0.0128183	0.0100393	0.0100773	0.0122164	0.0108798	0.0128377	0.0134764	0.00634971	0.016168	0.0122174	0.00721801	0.00732396	0.00795639	0.0133823	0.013123	0.0111555	0.00300152	0.00973215	0.00576258	0.0076145	0.0133266	0.0061067	0.00673061	0.00826672	0.00803244	0.00873335	0.0119732	0.00788139	0.00837994
	d__Bacteria;p__Proteobacteria;c__Alphaproteobacteria;o__Caulobacterales;f__Caulobacteraceae	0.0191421	0.013497	0.0289142	0.0194423	0.0123965	0.0147223	0.0205571	0.0158025	0.0274016	0.0162802	0.0191623	0.0264736	0.0191092	0.0157654	0.0187165	0.0168672	0.0173361	0.0179063	0.0167463	0.0261621	0.0273847	0.0203252	0.0209579	0.0276025	0.0398908	0.0241753	0.0425568	0.0301344	0.0186444	0.0209797
	d__Bacteria;p__Proteobacteria;c__Alphaproteobacteria;o__Rhizobiales;f__Bradyrhizobiaceae	0.00526863	0.00229976	0.00214975	0.00825705	0.00298339	0.00332872	0.00337724	0.00269143	0.00675937	0.0047718	0.00442661	0.00450277	0.00758421	0.00893866	0.00683153	0.00365146	0.0041331	0.0067637	0.0163518	0.00541683	0.0083255	0.00473556	0.00504074	0.00865364	0.00444531	0.00783748	0.00531959	0.0036887	0.00536919	0.00469755
	d__Bacteria;p__Proteobacteria;c__Alphaproteobacteria;o__Rhizobiales;f__Methylocystaceae	0.000273458	0.000226206	0.00017198	5.27607e-05	0.000180032	0.000491488	0.000272697	0.000115347	0.0003869	0.000168416	0.00025576	0.000588302	0.000632017	0.000564805	7.01869e-05	0.000203889	0.000306156	0.000308375	0.000679497	0.000153669	0.000412835	0.000356215	0.000216806	0.00058629	0.000116982	0.000292443	0.00018849	0.000322509	0.000270923	0.000179144
	d__Bacteria;p__Proteobacteria;c__Alphaproteobacteria;o__Rhizobiales;f__Rhizobiaceae	5.46916e-05	7.5402e-05	2.14975e-05	2.63804e-05	5.14377e-05	2.23404e-05	2.09767e-05	0.000192245	0	2.80694e-05	3.93476e-05	0	0.000185887	0	0	1.85353e-05	7.65389e-05	0	4.38385e-05	0	0	0	3.61343e-05	0	0	0	0.000628299	0	0	1.99049e-05
	d__Bacteria;p__Proteobacteria;c__Alphaproteobacteria;o__Rhizobiales;f__unclassified	1.82305e-05	1.88505e-05	0	0	0	2.23404e-05	4.19533e-05	3.8449e-05	4.55176e-05	0.000224555	5.90214e-05	4.5254e-05	0.000185887	0.000147341	0	3.70707e-05	0	0.000164467	4.38385e-05	0	2.29353e-05	6.28615e-05	3.61343e-05	0	0.000136479	7.79849e-05	0.000104716	0.000141098	7.3888e-05	7.96194e-05
	d__Bacteria;p__Proteobacteria;c__Alphaproteobacteria;o__Rhodobacterales;f__Rhodobacteraceae	1.82305e-05	0	2.14975e-05	0	0	0	0	0	0	0	0	4.5254e-05	7.4355e-05	7.36703e-05	0	5.5606e-05	0	0	0.000175354	0	0	2.09538e-05	3.61343e-05	9.38064e-05	1.9497e-05	9.74811e-05	0.00012566	0	0	7.96194e-05
	d__Bacteria;p__Proteobacteria;c__Alphaproteobacteria;o__Rhodospirillales;f__Acetobacteraceae	0.0552385	0.0352127	0.0891072	0.0497006	0.0337174	0.0401457	0.0501552	0.029548	0.0756276	0.043704	0.0401346	0.0711845	0.0492602	0.0687343	0.0756615	0.0232804	0.0371979	0.0513342	0.0626014	0.0804841	0.0913282	0.0664446	0.0603444	0.067822	0.06434	0.0562271	0.0587669	0.0576687	0.0398749	0.0741257
	d__Bacteria;p__Proteobacteria;c__Alphaproteobacteria;o__Rhodospirillales;f__Rhodospirillaceae	0.000455764	0.000188505	0.000537438	0.000395705	0.000128594	0.000156383	0.000671254	0.000249918	0.000523453	0.000421041	0.000354129	0.000995588	0.000260242	0.000515692	0.00037433	0.000574595	0.000401829	0.0002467	8.7677e-05	0.000806761	0.00105502	0.000314307	0.000686553	0.00110223	0.000350946	0.000604383	0.000858675	0.000423293	0.000517216	0.000199049
	d__Bacteria;p__Proteobacteria;c__Alphaproteobacteria;o__Rhodospirillales;f__unclassified	3.64611e-05	0	0.00017198	5.27607e-05	0	2.23404e-05	2.09767e-05	0	0.000182071	0	0	0.000113135	0.000185887	2.45568e-05	0	0	0	4.11167e-05	8.7677e-05	0.000153669	2.29353e-05	2.09538e-05	0.000216806	0.000187613	0.000487424	3.89924e-05	0.000963391	0.000120941	0.000172405	0
	d__Bacteria;p__Proteobacteria;c__Alphaproteobacteria;o__Sphingomonadales;f__Sphingomonadaceae	0.000528686	0.00101793	0.000128985	0.000844171	0.000462939	0.000379786	0.000608324	0.000634408	0	0.000729804	0.000590214	0.000316778	0.00074355	0	0.000210561	0.000389242	0.000420964	0	4.38385e-05	0.000153669	0.000229353	8.38153e-05	0.000343276	0.000328323	5.84909e-05	0.000253451	0.000502639	8.06273e-05	0.000443328	0.00187106
	d__Bacteria;p__Proteobacteria;c__Alphaproteobacteria;o__unclassified;f__unclassified	0.00142198	0.000980226	0.00122536	0.0030865	0.0012345	0.00107234	0.00249622	0.00111502	0.00252623	0.00148768	0.00116075	0.00239846	0.00368057	0.00599185	0.0111597	0.000759949	0.00118635	0.00400888	0.00681689	0.00376489	0.00577968	0.00490319	0.00681132	0.00354119	0.00425034	0.0020471	0.00242942	0.00431356	0.00189646	0.00380183
	d__Bacteria;p__Proteobacteria;c__Betaproteobacteria;o__Burkholderiales;f__Burkholderiaceae	0.000419302	0.00037701	6.44926e-05	0.000448466	0.000128594	6.70211e-05	0.000398557	0.000230694	0.000591729	8.42082e-05	0.000295107	0.00022627	0.000260242	0.000171897	0	0.000222424	0.00036356	2.05584e-05	0.000175354	0	4.58705e-05	2.09538e-05	0.000307142	0.000257968	0.000116982	0.000311939	0.000481696	0.000282195	0.000344811	0.000199049
	d__Bacteria;p__Proteobacteria;c__Betaproteobacteria;o__Burkholderiales;f__Comamonadaceae	0.00242466	0.00154574	0.00769611	0.00464294	0.00108019	0.00489254	0.00444705	0.00232616	0.00637247	0.00204907	0.00344292	0.0102953	0.0113763	0.0128677	0.0144351	0.00194621	0.00241098	0.0162411	0.0135899	0.00630042	0.0117658	0.0128866	0.0094672	0.00724655	0.0199064	0.00343133	0.00538242	0.012598	0.00401458	0.00742451
	d__Bacteria;p__Proteobacteria;c__Betaproteobacteria;o__Burkholderiales;f__Oxalobacteraceae	0	1.88505e-05	0	0	0	0	0	0	0	0	3.93476e-05	0	7.4355e-05	0	0	0	0	0.000102792	4.38385e-05	0	0	2.09538e-05	0	2.34516e-05	0	0	0	0	0	0
	d__Bacteria;p__Proteobacteria;c__Betaproteobacteria;o__Burkholderiales;f__unclassified	0.000601608	1.88505e-05	6.44926e-05	0.000211043	0.000205751	6.70211e-05	0.000146837	0.000134571	0.000273106	0.000112278	7.86952e-05	0.000135762	3.71775e-05	2.45568e-05	4.67913e-05	0.000111212	0.000172213	0	6.57577e-05	0	0.000160547	0.000125723	0.000234873	2.34516e-05	9.74849e-05	0.00015597	2.09433e-05	0.00038298	7.3888e-05	0.000278668
	d__Bacteria;p__Proteobacteria;c__Betaproteobacteria;o__unclassified;f__unclassified	0	0	0	0	2.57188e-05	0	0	0	0	0	0	0	0	0	0	0	0	0	0	0	0	0	0	2.34516e-05	0	0	0	0	0	1.99049e-05
	d__Bacteria;p__Proteobacteria;c__Deltaproteobacteria;o__Myxococcales;f__Myxococcaceae	0	0	0	0	0	0	0	0	0	0	0	0	0	0	0	0	0	0	0	0	0	0	0	0	0	0	0	0	0	0
	d__Bacteria;p__Proteobacteria;c__Deltaproteobacteria;o__Myxococcales;f__Polyangiaceae	0.00366434	0.00855813	0.00249371	0.00633128	0.00401214	0.00759573	0.00524417	0.00388335	0.00188898	0.00547353	0.0181589	0.00122186	0.00557662	0.000245568	0.00121657	0.00504161	0.00283194	0.00076066	0.0017097	0.00384172	0.000940345	0.00188584	0.00202352	0.00668371	0.00280756	0.00892927	0.00877524	0.0025196	0.00669918	0.00366249
	d__Bacteria;p__Proteobacteria;c__Gammaproteobacteria;o__Pseudomonadales;f__Pseudomonadaceae	0.00202359	0.0112726	0.00193478	0.00398343	0.0129366	0.00855636	0.00549589	0.0129765	0.00225312	0.0163083	0.00814496	0.00208168	0.00401517	0.00324149	0.00149732	0.0235584	0.0078261	0.0017269	0.00153435	0.00153669	0.00224765	0.00188584	0.00148151	0.00269693	0.0019107	0.00212509	0.00452375	0.00195521	0.00450717	0.00292601
	d__Bacteria;p__Proteobacteria;c__Gammaproteobacteria;o__Xanthomonadales;f__Xanthomonadaceae	0.135581	0.104715	0.164134	0.126019	0.091842	0.124391	0.121602	0.100583	0.218052	0.122186	0.132601	0.176717	0.125437	0.241025	0.350911	0.122148	0.105241	0.307224	0.221779	0.167076	0.222151	0.236841	0.258848	0.184447	0.168298	0.0986899	0.117513	0.222471	0.122482	0.215709
	d__Bacteria;p__Proteobacteria;c__Gammaproteobacteria;o__unclassified;f__unclassified	1.82305e-05	0.000207355	0.00017198	2.63804e-05	0.000334345	0.000156383	0.000146837	0.000153796	0.000113794	0.000168416	0.00041315	9.0508e-05	0.000408952	0	7.01869e-05	0.000296565	0.000133943	0	4.38385e-05	0.000153669	0	0.000146677	3.61343e-05	2.34516e-05	0	0	0.000209433	0	0	7.96194e-05
	d__Bacteria;p__Proteobacteria;c__unclassified;o__unclassified;f__unclassified	0.00357319	0.00252597	0.00339661	0.00290184	0.00378067	0.00306063	0.00299966	0.0029029	0.00284485	0.00227362	0.00301009	0.00362032	0.00289984	0.00503413	0.00648059	0.00302126	0.00265973	0.00779162	0.00541405	0.00384172	0.00543566	0.00534322	0.00740754	0.00335358	0.00501072	0.00409421	0.00219904	0.00469654	0.00364514	0.00547384
	d__Bacteria;p__unclassified;c__unclassified;o__unclassified;f__unclassified	0.101234	0.0589455	0.104714	0.120347	0.0670233	0.0787052	0.0727471	0.0817041	0.091627	0.0826363	0.0696256	0.103292	0.127444	0.0686116	0.0482418	0.0777372	0.0976062	0.0520127	0.0698786	0.125586	0.064127	0.0843182	0.075051	0.0926104	0.0953597	0.132925	0.0706417	0.0842958	0.129378	0.0649296
genus	Unassigned;Other;Other;Other;Other;Other	0.415711	0.501291	0.341875	0.371594	0.515534	0.465305	0.473108	0.517254	0.306698	0.461938	0.423282	0.348003	0.3285	0.370046	0.276911	0.498749	0.452747	0.375375	0.377581	0.28033	0.340474	0.334276	0.317747	0.331606	0.326984	0.342607	0.37767	0.351656	0.366287	0.367284
	d__Bacteria;p__Acidobacteria;c__unclassified;o__Vicinamibacteraceae;f__Vicinamibacteraceae;g__Luteitalea	0	0	0	0	0	0	0	0	0	0	0	0	0	0	0	0	0	0	0	0	0	2.09538e-05	0	0	1.9497e-05	0	0	0	0	0
	d__Bacteria;p__Acidobacteria;c__unclassified;o__Vicinamibacteraceae;f__Vicinamibacteraceae;g__unclassified	0.000218767	0.000452412	0.000128985	0	0.000642971	0.00058085	0.000146837	0.000442163	2.27588e-05	0.000392971	0.000196738	0.000135762	0.00014871	0	0	0.000685807	0.000478368	0	0	0	6.88058e-05	0	0	9.38064e-05	0	0.000272947	0.00018849	0.000100784	0.000172405	0.000636955
	d__Bacteria;p__Actinobacteria;c__Acidimicrobiia;o__Acidimicrobiales;f__unclassified;g__unclassified	0	0	0	0	0	0	4.19533e-05	0	0	0	0	4.5254e-05	0	0	0	0	0	0	0	0	0	0	0	0	0	0	0	0	0	0
	d__Bacteria;p__Actinobacteria;c__Rubrobacteria;o__Rubrobacterales;f__Rubrobacteraceae;g__unclassified	0.00780267	0.0127995	0.0205086	0.00580368	0.0127051	0.0130244	0.00539101	0.0130726	0.00976354	0.0117611	0.0102501	0.00615454	0.0139416	0.00550071	0.000467913	0.00687661	0.0136813	0.00152132	0.00387971	0.0241644	0.00903649	0.0063071	0.00505881	0.00333013	0.00290505	0.0115808	0.0071626	0.00433372	0.0166002	0.00352316
	d__Bacteria;p__Actinobacteria;c__unclassified;o__Corynebacteriales;f__Mycobacteriaceae;g__unclassified	7.29222e-05	1.88505e-05	0.000128985	0	2.57188e-05	6.70211e-05	4.19533e-05	1.92245e-05	4.55176e-05	0	3.93476e-05	2.2627e-05	0.000111532	0	0	5.5606e-05	1.91347e-05	2.05584e-05	6.57577e-05	0.000115252	6.88058e-05	4.19076e-05	0.000108403	0.00014071	5.84909e-05	0.000116977	0.00012566	0.000262039	2.46293e-05	0
	d__Bacteria;p__Actinobacteria;c__unclassified;o__Corynebacteriales;f__Nocardiaceae;g__unclassified	0	0	0	0	0	0	0	0	0	0	0	0	0	0	0	0	0	0	0	0	0	0	0	0	0	0	4.18866e-05	0	0	0
	d__Bacteria;p__Actinobacteria;c__unclassified;o__Corynebacteriales;f__unclassified;g__unclassified	0	0	0	0	0	0	8.39067e-05	1.92245e-05	0	0	0	2.2627e-05	0	0	0	0	1.91347e-05	6.16751e-05	2.19192e-05	0	2.29353e-05	0	0	0	0	0	0	0	0	0
	d__Bacteria;p__Actinobacteria;c__unclassified;o__Frankiales;f__Frankiaceae;g__unclassified	0.00878712	0.00738939	0.00483694	0.00451104	0.00673834	0.00549573	0.00396459	0.00409482	0.00516625	0.0061472	0.010132	0.00294151	0.0113763	0.00861942	0.00229277	0.00357732	0.00434358	0.00273426	0.00423042	0.00530158	0.00293571	0.00266113	0.00290881	0.00208719	0.00267109	0.0046206	0.00462847	0.00233819	0.0088173	0.0049364
	d__Bacteria;p__Actinobacteria;c__unclassified;o__Micrococcales;f__Micrococcaceae;g__Arthrobacter	0	0	0	0	0	0	0	0	0	0	0	4.5254e-05	0	0	0	0	3.82695e-05	0	0	0	0	0	0	0	0	0	0	0	0	0
	d__Bacteria;p__Actinobacteria;c__unclassified;o__Micrococcales;f__Micrococcaceae;g__unclassified	0.00105737	0.000320458	0.000924393	0.00100245	0.000180032	0.000290425	0.00025172	7.68979e-05	0.00177519	0.000308763	0.000472171	0.00203643	0.00141274	0.00493591	0.00512365	0.000166818	0.000287021	0.00285761	0.00587436	0.00426431	0.00876127	0.000670522	0.00184285	0.00119603	0.00337298	0.00120877	0.000712072	0.000786116	0.000886656	0.000836004
	d__Bacteria;p__Actinobacteria;c__unclassified;o__Micromonosporales;f__Micromonosporaceae;g__Actinoplanes	0.000255228	0.000245056	8.59901e-05	0.000131902	0.000205751	0.000111702	6.293e-05	0	0.000113794	0.000140347	7.86952e-05	0.000248897	0.00044613	0.000196454	2.33956e-05	0.000203889	0.000172213	0.000431726	0.000306869	0.000115252	0.000160547	0.000188584	7.22687e-05	0.000422129	0.000311952	0.000331436	0.000104716	0.000141098	0.000197035	3.98097e-05
	d__Bacteria;p__Actinobacteria;c__unclassified;o__Micromonosporales;f__Micromonosporaceae;g__unclassified	0.00211474	0.00226206	0.00221424	0.00276994	0.00380639	0.00239042	0.00270599	0.00211469	0.00282209	0.00204907	0.0033839	0.00282837	0.00289984	0.00373263	0.00313502	0.00250227	0.00260232	0.00314543	0.00372627	0.00211295	0.00206417	0.00431649	0.00254747	0.00349429	0.00561513	0.00251501	0.00370696	0.00431356	0.00214275	0.00242839
	d__Bacteria;p__Actinobacteria;c__unclassified;o__Pseudonocardiales;f__Pseudonocardiaceae;g__Amycolatopsis	0	1.88505e-05	0	0	0	0	4.19533e-05	0	0	0	0	0	0	0	0	7.41414e-05	0	0	0	0	0	0	0	0	0	1.94962e-05	0	0	0	0
	d__Bacteria;p__Actinobacteria;c__unclassified;o__Pseudonocardiales;f__Pseudonocardiaceae;g__Saccharopolyspora	0	0	0	0	0	0	0	7.68979e-05	0	0	0	0	0	4.91135e-05	0	0	0	0	0	0	0	0	0	0	0	0	0	0	4.92587e-05	0
	d__Bacteria;p__Actinobacteria;c__unclassified;o__Pseudonocardiales;f__Pseudonocardiaceae;g__unclassified	0.00373726	0.00452412	0.00354709	0.00466932	0.00691837	0.00440105	0.00367092	0.0046331	0.00398279	0.0041262	0.00316748	0.00479692	0.0044613	0.00496046	0.0026671	0.00467091	0.00474541	0.00363883	0.00350708	0.00741452	0.00444944	0.00287067	0.00303529	0.00600361	0.00393839	0.0036263	0.00511016	0.00336619	0.00475346	0.00441888
	d__Bacteria;p__Actinobacteria;c__unclassified;o__Streptomycetales;f__Streptomycetaceae;g__Kitasatospora	3.64611e-05	3.7701e-05	2.14975e-05	0	5.14377e-05	0	0	1.92245e-05	0	0	0	0	0	2.45568e-05	0	0	0	0	8.7677e-05	0	0	2.09538e-05	0	2.34516e-05	0	0	0	2.01568e-05	0	0
	d__Bacteria;p__Actinobacteria;c__unclassified;o__Streptomycetales;f__Streptomycetaceae;g__Streptomyces	0.000583377	0.000584365	0.000902896	0.000316564	0.000771565	0.00107234	0.00134251	0.00130726	0.00111518	0.000701735	0.00135749	0.000837199	0.00237936	0.000417465	0.000818848	0.000370707	0.0013203	0.000616751	0.00203849	0.00138302	0.000940345	0.000544799	0.00182478	0.00194648	0.000331449	0.00183264	0.00178018	0.00122957	0.00172405	0.000457812
	d__Bacteria;p__Actinobacteria;c__unclassified;o__Streptomycetales;f__Streptomycetaceae;g__unclassified	0.100596	0.105337	0.0927833	0.101881	0.112829	0.101157	0.101422	0.0991214	0.101504	0.0999551	0.106278	0.103813	0.150494	0.065984	0.0641976	0.085485	0.115727	0.0624358	0.0891456	0.119093	0.0761221	0.0963037	0.104013	0.105157	0.114389	0.130527	0.13544	0.092802	0.121792	0.104301
	d__Bacteria;p__Actinobacteria;c__unclassified;o__Streptosporangiales;f__Nocardiopsaceae;g__unclassified	0.000145844	9.42525e-05	0.000150483	0.000633128	0.000205751	2.23404e-05	4.19533e-05	0.000153796	6.82765e-05	0	0.000216412	0.000135762	7.4355e-05	0.000221011	0.000140374	9.26767e-05	7.65389e-05	0.000143909	0	0.000192086	0.000802734	0	0.000271008	0.000469032	0.000116982	0.000545894	0.00012566	0.000241882	0.000147776	0.000338383
	d__Bacteria;p__Actinobacteria;c__unclassified;o__unclassified;f__unclassified;g__unclassified	0.0246295	0.0212634	0.0185309	0.0201546	0.0253845	0.0191904	0.0253188	0.0201088	0.0133367	0.0206029	0.023038	0.0207037	0.0229013	0.00621286	0.00788433	0.028044	0.0233444	0.00731878	0.00756214	0.0144833	0.00903649	0.0128237	0.011021	0.0164865	0.0207448	0.0278601	0.0318757	0.0151579	0.0324122	0.0167798
	d__Bacteria;p__Cyanobacteria;c__Gloeobacteria;o__Gloeobacterales;f__Gloeobacteraceae;g__unclassified	0.000127614	0.000113103	2.14975e-05	5.27607e-05	0.000154313	8.93615e-05	0.000230743	0.000115347	0	0.000112278	0.000118043	6.7881e-05	7.4355e-05	0	0.00016377	0.000129747	0.000133943	0	0	3.84172e-05	0.00043577	6.28615e-05	5.42015e-05	0.000375226	0.000116982	3.89924e-05	0.000439809	2.01568e-05	0	0.000418002
	d__Bacteria;p__Cyanobacteria;c__Nostocales;o__Nostocales;f__Nostocaceae;g__unclassified	1.82305e-05	1.88505e-05	2.14975e-05	0	5.14377e-05	0	0	0	2.27588e-05	8.42082e-05	1.96738e-05	4.5254e-05	0	0	0	3.70707e-05	3.82695e-05	0	0	0	0	0	0	2.34516e-05	0	5.84887e-05	2.09433e-05	0	0	0
	d__Bacteria;p__Cyanobacteria;c__Nostocales;o__Nostocales;f__Rivulariaceae;g__unclassified	0	0	0	0	0	0	0	5.76735e-05	0	0	0	0	0	0	0	0	0	0	0	0	0	0	0	0	0	0	0	0	0	0
	d__Bacteria;p__Firmicutes;c__Bacilli;o__Bacillales;f__Bacillaceae;g__Bacillus	3.64611e-05	0	4.2995e-05	2.63804e-05	0	2.23404e-05	0	3.8449e-05	9.10353e-05	0	0	0.000135762	0	2.45568e-05	2.33956e-05	1.85353e-05	1.91347e-05	0.000143909	0	0	0.000252288	4.19076e-05	1.80672e-05	0.000164161	7.79879e-05	0	0	0	0	0
	d__Bacteria;p__Firmicutes;c__Bacilli;o__Bacillales;f__Bacillaceae;g__unclassified	0.0169179	0.00731399	0.0149838	0.0204184	0.00766421	0.00815424	0.00960732	0.0073053	0.0104691	0.00945938	0.00914832	0.0113361	0.00777009	0.00714601	0.0026905	0.00724732	0.0114234	0.0027137	0.00374819	0.0160584	0.00630719	0.0109588	0.00576343	0.00898197	0.0104309	0.0211144	0.0116864	0.010542	0.0132998	0.00636955
	d__Bacteria;p__Firmicutes;c__Bacilli;o__Bacillales;f__Paenibacillaceae;g__unclassified	0.0159335	0.036193	0.00984586	0.0182552	0.0120879	0.0216925	0.0173687	0.012246	0.0167733	0.019031	0.0382065	0.0100916	0.0246487	0.0041992	0.0185761	0.0153843	0.014906	0.00818223	0.00385779	0.0084902	0.014885	0.00773196	0.0116533	0.0193007	0.00793527	0.0218748	0.0156237	0.00687348	0.0138171	0.0135552
	d__Bacteria;p__Firmicutes;c__Bacilli;o__Bacillales;f__unclassified;g__unclassified	1.82305e-05	1.88505e-05	0	0	5.14377e-05	6.70211e-05	2.09767e-05	0	0	2.80694e-05	0	2.2627e-05	0	0	0	1.85353e-05	3.82695e-05	0	0	0	0	0	0	0	0	0.000116977	0.000104716	2.01568e-05	7.3888e-05	0
	d__Bacteria;p__Planctomycetes;c__Planctomycetia;o__Planctomycetales;f__Gemmataceae;g__Gemmata	1.82305e-05	0	2.14975e-05	0	0	0	6.293e-05	0	0	0.000112278	0	6.7881e-05	0	0	0	5.5606e-05	0.000172213	0.000102792	0	0	4.58705e-05	4.19076e-05	0	0.00014071	0.000292455	0	2.09433e-05	2.01568e-05	0	0
	d__Bacteria;p__Planctomycetes;c__Planctomycetia;o__Planctomycetales;f__Gemmataceae;g__unclassified	0.00317211	0.00309148	0.00193478	0.0045638	0.00527236	0.00404361	0.00344017	0.00367188	0.00268554	0.00496828	0.00304944	0.00237583	0.00289984	0.00260302	0.00116978	0.00624641	0.00420964	0.00127462	0.00245496	0.00161352	0.00288984	0.00186489	0.00343276	0.00325977	0.00536167	0.00233955	0.00370696	0.00262039	0.00290626	0.00334402
	d__Bacteria;p__Planctomycetes;c__Planctomycetia;o__Planctomycetales;f__Isosphaeraceae;g__Paludisphaera	0.00206005	0.000546664	0.000537438	0.00306012	0.00108019	0.00100532	0.00109079	0.000365265	0.00207105	0.00112278	0.000550867	0.00162914	0.00089226	0.00319238	0.00243315	0.000611666	0.000880197	0.00195304	0.00217001	0.00253554	0.0023394	0.00111055	0.00290881	0.00211064	0.00179372	0.00159869	0.0012566	0.00260023	0.00165017	0.00141324
	d__Bacteria;p__Planctomycetes;c__Planctomycetia;o__Planctomycetales;f__Isosphaeraceae;g__unclassified	0.0216032	0.0196799	0.0332352	0.0355871	0.0185947	0.0267414	0.0194034	0.019782	0.0327955	0.0176837	0.0241988	0.0313158	0.0242769	0.0270124	0.0248462	0.0213712	0.0258702	0.0236627	0.0243084	0.0393776	0.0268342	0.026758	0.0286003	0.0356464	0.0339052	0.0325002	0.0300746	0.0299329	0.0302694	0.0231693
	d__Bacteria;p__Planctomycetes;c__Planctomycetia;o__Planctomycetales;f__Planctomycetaceae;g__unclassified	0.00113029	0.000527814	0.000386955	0.00163558	0.000694409	0.000670211	0.000461487	0.000615183	0.000568971	0.00109471	0.000649236	0.00128974	0.000669195	0.000613919	0.000491309	0.000963838	0.000822793	0.00135685	0.00214809	0.000806761	0.00135318	0.000670522	0.000686553	0.00201684	0.000565412	0.00072136	0.000712072	0.000665175	0.000788139	0.000756384
	d__Bacteria;p__Planctomycetes;c__Planctomycetia;o__Planctomycetales;f__unclassified;g__unclassified	0.0305909	0.0213388	0.0351699	0.0460865	0.0236099	0.0256691	0.0263887	0.0245304	0.0442887	0.0229046	0.0279565	0.0372893	0.0328649	0.044374	0.0366376	0.0233175	0.0304242	0.0306525	0.0356407	0.0409143	0.0406642	0.0356424	0.0407415	0.0414859	0.0421915	0.0416244	0.0367555	0.0318881	0.0348998	0.0298772
	d__Bacteria;p__Planctomycetes;c__unclassified;o__unclassified;f__unclassified;g__unclassified	0.0106284	0.0128183	0.0100393	0.0100773	0.0122164	0.0108798	0.0128377	0.0134764	0.00634971	0.016168	0.0122174	0.00721801	0.00732396	0.00795639	0.0133823	0.013123	0.0111555	0.00300152	0.00973215	0.00576258	0.0076145	0.0133266	0.0061067	0.00673061	0.00826672	0.00803244	0.00873335	0.0119732	0.00788139	0.00837994
	d__Bacteria;p__Proteobacteria;c__Alphaproteobacteria;o__Caulobacterales;f__Caulobacteraceae;g__Brevundimonas	0	0	0	0	0	0	0	0	9.10353e-05	0	0	0	0	0	0	0	0	0	0	0	0	0	0	0	0	0	0	0	0	0
	d__Bacteria;p__Proteobacteria;c__Alphaproteobacteria;o__Caulobacterales;f__Caulobacteraceae;g__Phenylobacterium	0.00233351	0.00122528	0.00152632	0.00108159	0.000591533	0.00060319	0.00132153	0.000711306	0.00129725	0.00218941	0.00186901	0.00119923	0.000817905	0.000122784	0.000257352	0.00148283	0.00153078	0.00012335	0.00028495	0.00096043	0.000779799	0.00106864	0.000849157	0.00173542	0.00120881	0.00280746	0.00194773	0.00187458	0.00155165	0.0016521
	d__Bacteria;p__Proteobacteria;c__Alphaproteobacteria;o__Caulobacterales;f__Caulobacteraceae;g__unclassified	0.0168086	0.0122717	0.0273878	0.0183607	0.0118049	0.0141191	0.0192356	0.0150912	0.0260133	0.0140908	0.0172933	0.0252744	0.0182913	0.0156427	0.0184592	0.0153843	0.0158053	0.017783	0.0164614	0.0252017	0.0266049	0.0192566	0.0201088	0.0258671	0.038682	0.0213679	0.040609	0.0282599	0.0170928	0.0193276
	d__Bacteria;p__Proteobacteria;c__Alphaproteobacteria;o__Rhizobiales;f__Bradyrhizobiaceae;g__Bradyrhizobium	0.00209651	0.000640917	0.000924393	0.00366687	0.00043722	0.000982977	0.00130055	0.000634408	0.00359589	0.0017403	0.00106239	0.00205906	0.00256525	0.00311871	0.00414103	0.00083409	0.00126289	0.00347436	0.0115295	0.00322705	0.0040366	0.00238874	0.00249327	0.00398677	0.00253461	0.00263199	0.00180112	0.00106831	0.00278311	0.00210991
	d__Bacteria;p__Proteobacteria;c__Alphaproteobacteria;o__Rhizobiales;f__Bradyrhizobiaceae;g__Variibacter	0	0	0	0	0	0	0	0	0	0	0	0	0	0	0	0	0	0	0	0	0	0	0	0	0	0	0	0	0	0
	d__Bacteria;p__Proteobacteria;c__Alphaproteobacteria;o__Rhizobiales;f__Bradyrhizobiaceae;g__unclassified	0.00317211	0.00165884	0.00122536	0.00459018	0.00254617	0.00234574	0.00207669	0.00205702	0.00316348	0.00303149	0.00336422	0.00244372	0.00501896	0.00581995	0.0026905	0.00281737	0.00287021	0.00328934	0.00482223	0.00218978	0.00428889	0.00234683	0.00254747	0.00466687	0.0019107	0.00520549	0.00351847	0.00262039	0.00258608	0.00258763
	d__Bacteria;p__Proteobacteria;c__Alphaproteobacteria;o__Rhizobiales;f__Methylocystaceae;g__Pleomorphomonas	0	0	0	0	0	0	0	0	0	0	0	0	0	0	0	0	0	0	6.57577e-05	0	0	0	0	0	0	0	0	0	0	0
	d__Bacteria;p__Proteobacteria;c__Alphaproteobacteria;o__Rhizobiales;f__Methylocystaceae;g__unclassified	0.000273458	0.000226206	0.00017198	5.27607e-05	0.000180032	0.000491488	0.000272697	0.000115347	0.0003869	0.000168416	0.00025576	0.000588302	0.000632017	0.000564805	7.01869e-05	0.000203889	0.000306156	0.000308375	0.000613739	0.000153669	0.000412835	0.000356215	0.000216806	0.00058629	0.000116982	0.000292443	0.00018849	0.000322509	0.000270923	0.000179144
	d__Bacteria;p__Proteobacteria;c__Alphaproteobacteria;o__Rhizobiales;f__Rhizobiaceae;g__Sinorhizobium	0	7.5402e-05	0	2.63804e-05	0	2.23404e-05	0	0.000153796	0	0	1.96738e-05	0	0	0	0	0	5.74042e-05	0	0	0	0	0	0	0	0	0	0.000607355	0	0	1.99049e-05
	d__Bacteria;p__Proteobacteria;c__Alphaproteobacteria;o__Rhizobiales;f__Rhizobiaceae;g__unclassified	5.46916e-05	0	2.14975e-05	0	5.14377e-05	0	2.09767e-05	3.8449e-05	0	2.80694e-05	1.96738e-05	0	0.000185887	0	0	1.85353e-05	1.91347e-05	0	4.38385e-05	0	0	0	3.61343e-05	0	0	0	2.09433e-05	0	0	0
	d__Bacteria;p__Proteobacteria;c__Alphaproteobacteria;o__Rhizobiales;f__unclassified;g__unclassified	1.82305e-05	1.88505e-05	0	0	0	2.23404e-05	4.19533e-05	3.8449e-05	4.55176e-05	0.000224555	5.90214e-05	4.5254e-05	0.000185887	0.000147341	0	3.70707e-05	0	0.000164467	4.38385e-05	0	2.29353e-05	6.28615e-05	3.61343e-05	0	0.000136479	7.79849e-05	0.000104716	0.000141098	7.3888e-05	7.96194e-05
	d__Bacteria;p__Proteobacteria;c__Alphaproteobacteria;o__Rhodobacterales;f__Rhodobacteraceae;g__unclassified	1.82305e-05	0	2.14975e-05	0	0	0	0	0	0	0	0	4.5254e-05	7.4355e-05	7.36703e-05	0	5.5606e-05	0	0	0.000175354	0	0	2.09538e-05	3.61343e-05	9.38064e-05	1.9497e-05	9.74811e-05	0.00012566	0	0	7.96194e-05
	d__Bacteria;p__Proteobacteria;c__Alphaproteobacteria;o__Rhodospirillales;f__Acetobacteraceae;g__unclassified	0.0552385	0.0352127	0.0891072	0.0497006	0.0337174	0.0401457	0.0501552	0.029548	0.0756276	0.043704	0.0401346	0.0711845	0.0492602	0.0687343	0.0756615	0.0232804	0.0371979	0.0513342	0.0626014	0.0804841	0.0913282	0.0664446	0.0603444	0.067822	0.06434	0.0562271	0.0587669	0.0576687	0.0398749	0.0741257
	d__Bacteria;p__Proteobacteria;c__Alphaproteobacteria;o__Rhodospirillales;f__Rhodospirillaceae;g__unclassified	0.000455764	0.000188505	0.000537438	0.000395705	0.000128594	0.000156383	0.000671254	0.000249918	0.000523453	0.000421041	0.000354129	0.000995588	0.000260242	0.000515692	0.00037433	0.000574595	0.000401829	0.0002467	8.7677e-05	0.000806761	0.00105502	0.000314307	0.000686553	0.00110223	0.000350946	0.000604383	0.000858675	0.000423293	0.000517216	0.000199049
	d__Bacteria;p__Proteobacteria;c__Alphaproteobacteria;o__Rhodospirillales;f__unclassified;g__unclassified	3.64611e-05	0	0.00017198	5.27607e-05	0	2.23404e-05	2.09767e-05	0	0.000182071	0	0	0.000113135	0.000185887	2.45568e-05	0	0	0	4.11167e-05	8.7677e-05	0.000153669	2.29353e-05	2.09538e-05	0.000216806	0.000187613	0.000487424	3.89924e-05	0.000963391	0.000120941	0.000172405	0
	d__Bacteria;p__Proteobacteria;c__Alphaproteobacteria;o__Sphingomonadales;f__Sphingomonadaceae;g__unclassified	0.000528686	0.00101793	0.000128985	0.000844171	0.000462939	0.000379786	0.000608324	0.000634408	0	0.000729804	0.000590214	0.000316778	0.00074355	0	0.000210561	0.000389242	0.000420964	0	4.38385e-05	0.000153669	0.000229353	8.38153e-05	0.000343276	0.000328323	5.84909e-05	0.000253451	0.000502639	8.06273e-05	0.000443328	0.00187106
	d__Bacteria;p__Proteobacteria;c__Alphaproteobacteria;o__unclassified;f__unclassified;g__unclassified	0.00142198	0.000980226	0.00122536	0.0030865	0.0012345	0.00107234	0.00249622	0.00111502	0.00252623	0.00148768	0.00116075	0.00239846	0.00368057	0.00599185	0.0111597	0.000759949	0.00118635	0.00400888	0.00681689	0.00376489	0.00577968	0.00490319	0.00681132	0.00354119	0.00425034	0.0020471	0.00242942	0.00431356	0.00189646	0.00380183
	d__Bacteria;p__Proteobacteria;c__Betaproteobacteria;o__Burkholderiales;f__Burkholderiaceae;g__Cupriavidus	0	0	0	0	0	0	0.000167813	0	0	0	0	0	0	0	0	0	0	0	4.38385e-05	0	0	0	0	0	0	0	4.18866e-05	0	0	0
	d__Bacteria;p__Proteobacteria;c__Betaproteobacteria;o__Burkholderiales;f__Burkholderiaceae;g__unclassified	0.000419302	0.00037701	6.44926e-05	0.000448466	0.000128594	6.70211e-05	0.000230743	0.000230694	0.000591729	8.42082e-05	0.000295107	0.00022627	0.000260242	0.000171897	0	0.000222424	0.00036356	2.05584e-05	0.000131515	0	4.58705e-05	2.09538e-05	0.000307142	0.000257968	0.000116982	0.000311939	0.000439809	0.000282195	0.000344811	0.000199049
	d__Bacteria;p__Proteobacteria;c__Betaproteobacteria;o__Burkholderiales;f__Comamonadaceae;g__unclassified	0.00242466	0.00154574	0.00769611	0.00464294	0.00108019	0.00489254	0.00444705	0.00232616	0.00637247	0.00204907	0.00344292	0.0102953	0.0113763	0.0128677	0.0144351	0.00194621	0.00241098	0.0162411	0.0135899	0.00630042	0.0117658	0.0128866	0.0094672	0.00724655	0.0199064	0.00343133	0.00538242	0.012598	0.00401458	0.00742451
	d__Bacteria;p__Proteobacteria;c__Betaproteobacteria;o__Burkholderiales;f__Oxalobacteraceae;g__unclassified	0	1.88505e-05	0	0	0	0	0	0	0	0	3.93476e-05	0	7.4355e-05	0	0	0	0	0.000102792	4.38385e-05	0	0	2.09538e-05	0	2.34516e-05	0	0	0	0	0	0
	d__Bacteria;p__Proteobacteria;c__Betaproteobacteria;o__Burkholderiales;f__unclassified;g__unclassified	0.000601608	1.88505e-05	6.44926e-05	0.000211043	0.000205751	6.70211e-05	0.000146837	0.000134571	0.000273106	0.000112278	7.86952e-05	0.000135762	3.71775e-05	2.45568e-05	4.67913e-05	0.000111212	0.000172213	0	6.57577e-05	0	0.000160547	0.000125723	0.000234873	2.34516e-05	9.74849e-05	0.00015597	2.09433e-05	0.00038298	7.3888e-05	0.000278668
	d__Bacteria;p__Proteobacteria;c__Betaproteobacteria;o__unclassified;f__unclassified;g__unclassified	0	0	0	0	2.57188e-05	0	0	0	0	0	0	0	0	0	0	0	0	0	0	0	0	0	0	2.34516e-05	0	0	0	0	0	1.99049e-05
	d__Bacteria;p__Proteobacteria;c__Deltaproteobacteria;o__Myxococcales;f__Myxococcaceae;g__unclassified	0	0	0	0	0	0	0	0	0	0	0	0	0	0	0	0	0	0	0	0	0	0	0	0	0	0	0	0	0	0
	d__Bacteria;p__Proteobacteria;c__Deltaproteobacteria;o__Myxococcales;f__Polyangiaceae;g__unclassified	0.00366434	0.00855813	0.00249371	0.00633128	0.00401214	0.00759573	0.00524417	0.00388335	0.00188898	0.00547353	0.0181589	0.00122186	0.00557662	0.000245568	0.00121657	0.00504161	0.00283194	0.00076066	0.0017097	0.00384172	0.000940345	0.00188584	0.00202352	0.00668371	0.00280756	0.00892927	0.00877524	0.0025196	0.00669918	0.00366249
	d__Bacteria;p__Proteobacteria;c__Gammaproteobacteria;o__Pseudomonadales;f__Pseudomonadaceae;g__Pseudomonas	0	0	0	2.63804e-05	0	4.46808e-05	0.00012586	3.8449e-05	0	0	0	0	0	0.000270124	0	0	0	0	0	0	0.000137612	0	9.03359e-05	7.03548e-05	0	0	0	0	0	9.95243e-05
	d__Bacteria;p__Proteobacteria;c__Gammaproteobacteria;o__Pseudomonadales;f__Pseudomonadaceae;g__unclassified	0.00202359	0.0112726	0.00193478	0.00395705	0.0129366	0.00851168	0.00537003	0.0129381	0.00225312	0.0163083	0.00814496	0.00208168	0.00401517	0.00297137	0.00149732	0.0235584	0.0078261	0.0017269	0.00153435	0.00153669	0.00211004	0.00188584	0.00139117	0.00262658	0.0019107	0.00212509	0.00452375	0.00195521	0.00450717	0.00282649
	d__Bacteria;p__Proteobacteria;c__Gammaproteobacteria;o__Xanthomonadales;f__Xanthomonadaceae;g__Stenotrophomonas	0	0	0	0	0	0	0	0	0	0	0	0	0	0	0	0	0	0	0	0	0	0	7.22687e-05	0	0.000272958	1.94962e-05	0	0	0	0
	d__Bacteria;p__Proteobacteria;c__Gammaproteobacteria;o__Xanthomonadales;f__Xanthomonadaceae;g__Xanthomonas	0.000164075	0.00130068	0.000150483	0.000501227	0.000257188	0.00058085	8.39067e-05	5.76735e-05	0.000182071	0.00112278	0.000609888	0	0.000483307	0.00120328	0.000631682	3.70707e-05	0.000306156	0.000822335	0.000153435	0.000653093	0.000504576	0.000230492	0.00466133	0.015994	0.000155976	9.74811e-05	0.00012566	0.000100784	0.000295552	0.000497621
	d__Bacteria;p__Proteobacteria;c__Gammaproteobacteria;o__Xanthomonadales;f__Xanthomonadaceae;g__unclassified	0.135416	0.103414	0.163983	0.125518	0.0915848	0.12381	0.121518	0.100525	0.21787	0.121063	0.131992	0.176717	0.124954	0.239821	0.35028	0.122111	0.104935	0.306402	0.221626	0.166423	0.221646	0.236611	0.254115	0.168453	0.167869	0.0985729	0.117387	0.22237	0.122186	0.215211
	d__Bacteria;p__Proteobacteria;c__Gammaproteobacteria;o__unclassified;f__unclassified;g__unclassified	1.82305e-05	0.000207355	0.00017198	2.63804e-05	0.000334345	0.000156383	0.000146837	0.000153796	0.000113794	0.000168416	0.00041315	9.0508e-05	0.000408952	0	7.01869e-05	0.000296565	0.000133943	0	4.38385e-05	0.000153669	0	0.000146677	3.61343e-05	2.34516e-05	0	0	0.000209433	0	0	7.96194e-05
	d__Bacteria;p__Proteobacteria;c__unclassified;o__unclassified;f__unclassified;g__unclassified	0.00357319	0.00252597	0.00339661	0.00290184	0.00378067	0.00306063	0.00299966	0.0029029	0.00284485	0.00227362	0.00301009	0.00362032	0.00289984	0.00503413	0.00648059	0.00302126	0.00265973	0.00779162	0.00541405	0.00384172	0.00543566	0.00534322	0.00740754	0.00335358	0.00501072	0.00409421	0.00219904	0.00469654	0.00364514	0.00547384
	d__Bacteria;p__unclassified;c__unclassified;o__unclassified;f__unclassified;g__unclassified	0.101234	0.0589455	0.104714	0.120347	0.0670233	0.0787052	0.0727471	0.0817041	0.091627	0.0826363	0.0696256	0.103292	0.127444	0.0686116	0.0482418	0.0777372	0.0976062	0.0520127	0.0698786	0.125586	0.064127	0.0843182	0.075051	0.0926104	0.0953597	0.132925	0.0706417	0.0842958	0.129378	0.0649296
species	Unassigned;Other;Other;Other;Other;Other;Other	0.415711	0.501291	0.341875	0.371594	0.515534	0.465305	0.473108	0.517254	0.306698	0.461938	0.423282	0.348003	0.3285	0.370046	0.276911	0.498749	0.452747	0.375375	0.377581	0.28033	0.340474	0.334276	0.317747	0.331606	0.326984	0.342607	0.37767	0.351656	0.366287	0.367284
	d__Bacteria;p__Acidobacteria;c__unclassified;o__Vicinamibacteraceae;f__Vicinamibacteraceae;g__Luteitalea;s__unclassified	0	0	0	0	0	0	0	0	0	0	0	0	0	0	0	0	0	0	0	0	0	2.09538e-05	0	0	1.9497e-05	0	0	0	0	0
	d__Bacteria;p__Acidobacteria;c__unclassified;o__Vicinamibacteraceae;f__Vicinamibacteraceae;g__unclassified;s__unclassified	0.000218767	0.000452412	0.000128985	0	0.000642971	0.00058085	0.000146837	0.000442163	2.27588e-05	0.000392971	0.000196738	0.000135762	0.00014871	0	0	0.000685807	0.000478368	0	0	0	6.88058e-05	0	0	9.38064e-05	0	0.000272947	0.00018849	0.000100784	0.000172405	0.000636955
	d__Bacteria;p__Actinobacteria;c__Acidimicrobiia;o__Acidimicrobiales;f__unclassified;g__unclassified;s__unclassified	0	0	0	0	0	0	4.19533e-05	0	0	0	0	4.5254e-05	0	0	0	0	0	0	0	0	0	0	0	0	0	0	0	0	0	0
	d__Bacteria;p__Actinobacteria;c__Rubrobacteria;o__Rubrobacterales;f__Rubrobacteraceae;g__unclassified;s__unclassified	0.00780267	0.0127995	0.0205086	0.00580368	0.0127051	0.0130244	0.00539101	0.0130726	0.00976354	0.0117611	0.0102501	0.00615454	0.0139416	0.00550071	0.000467913	0.00687661	0.0136813	0.00152132	0.00387971	0.0241644	0.00903649	0.0063071	0.00505881	0.00333013	0.00290505	0.0115808	0.0071626	0.00433372	0.0166002	0.00352316
	d__Bacteria;p__Actinobacteria;c__unclassified;o__Corynebacteriales;f__Mycobacteriaceae;g__unclassified;s__unclassified	7.29222e-05	1.88505e-05	0.000128985	0	2.57188e-05	6.70211e-05	4.19533e-05	1.92245e-05	4.55176e-05	0	3.93476e-05	2.2627e-05	0.000111532	0	0	5.5606e-05	1.91347e-05	2.05584e-05	6.57577e-05	0.000115252	6.88058e-05	4.19076e-05	0.000108403	0.00014071	5.84909e-05	0.000116977	0.00012566	0.000262039	2.46293e-05	0
	d__Bacteria;p__Actinobacteria;c__unclassified;o__Corynebacteriales;f__Nocardiaceae;g__unclassified;s__unclassified	0	0	0	0	0	0	0	0	0	0	0	0	0	0	0	0	0	0	0	0	0	0	0	0	0	0	4.18866e-05	0	0	0
	d__Bacteria;p__Actinobacteria;c__unclassified;o__Corynebacteriales;f__unclassified;g__unclassified;s__unclassified	0	0	0	0	0	0	8.39067e-05	1.92245e-05	0	0	0	2.2627e-05	0	0	0	0	1.91347e-05	6.16751e-05	2.19192e-05	0	2.29353e-05	0	0	0	0	0	0	0	0	0
	d__Bacteria;p__Actinobacteria;c__unclassified;o__Frankiales;f__Frankiaceae;g__unclassified;s__unclassified	0.00878712	0.00738939	0.00483694	0.00451104	0.00673834	0.00549573	0.00396459	0.00409482	0.00516625	0.0061472	0.010132	0.00294151	0.0113763	0.00861942	0.00229277	0.00357732	0.00434358	0.00273426	0.00423042	0.00530158	0.00293571	0.00266113	0.00290881	0.00208719	0.00267109	0.0046206	0.00462847	0.00233819	0.0088173	0.0049364
	d__Bacteria;p__Actinobacteria;c__unclassified;o__Micrococcales;f__Micrococcaceae;g__Arthrobacter;s__unclassified	0	0	0	0	0	0	0	0	0	0	0	4.5254e-05	0	0	0	0	3.82695e-05	0	0	0	0	0	0	0	0	0	0	0	0	0
	d__Bacteria;p__Actinobacteria;c__unclassified;o__Micrococcales;f__Micrococcaceae;g__unclassified;s__unclassified	0.00105737	0.000320458	0.000924393	0.00100245	0.000180032	0.000290425	0.00025172	7.68979e-05	0.00177519	0.000308763	0.000472171	0.00203643	0.00141274	0.00493591	0.00512365	0.000166818	0.000287021	0.00285761	0.00587436	0.00426431	0.00876127	0.000670522	0.00184285	0.00119603	0.00337298	0.00120877	0.000712072	0.000786116	0.000886656	0.000836004
	d__Bacteria;p__Actinobacteria;c__unclassified;o__Micromonosporales;f__Micromonosporaceae;g__Actinoplanes;s__unclassified	0.000255228	0.000245056	8.59901e-05	0.000131902	0.000205751	0.000111702	6.293e-05	0	0.000113794	0.000140347	7.86952e-05	0.000248897	0.00044613	0.000196454	2.33956e-05	0.000203889	0.000172213	0.000431726	0.000306869	0.000115252	0.000160547	0.000188584	7.22687e-05	0.000422129	0.000311952	0.000331436	0.000104716	0.000141098	0.000197035	3.98097e-05
	d__Bacteria;p__Actinobacteria;c__unclassified;o__Micromonosporales;f__Micromonosporaceae;g__unclassified;s__unclassified	0.00211474	0.00226206	0.00221424	0.00276994	0.00380639	0.00239042	0.00270599	0.00211469	0.00282209	0.00204907	0.0033839	0.00282837	0.00289984	0.00373263	0.00313502	0.00250227	0.00260232	0.00314543	0.00372627	0.00211295	0.00206417	0.00431649	0.00254747	0.00349429	0.00561513	0.00251501	0.00370696	0.00431356	0.00214275	0.00242839
	d__Bacteria;p__Actinobacteria;c__unclassified;o__Pseudonocardiales;f__Pseudonocardiaceae;g__Amycolatopsis;s__unclassified	0	1.88505e-05	0	0	0	0	4.19533e-05	0	0	0	0	0	0	0	0	7.41414e-05	0	0	0	0	0	0	0	0	0	1.94962e-05	0	0	0	0
	d__Bacteria;p__Actinobacteria;c__unclassified;o__Pseudonocardiales;f__Pseudonocardiaceae;g__Saccharopolyspora;s__unclassified	0	0	0	0	0	0	0	7.68979e-05	0	0	0	0	0	4.91135e-05	0	0	0	0	0	0	0	0	0	0	0	0	0	0	4.92587e-05	0
	d__Bacteria;p__Actinobacteria;c__unclassified;o__Pseudonocardiales;f__Pseudonocardiaceae;g__unclassified;s__unclassified	0.00373726	0.00452412	0.00354709	0.00466932	0.00691837	0.00440105	0.00367092	0.0046331	0.00398279	0.0041262	0.00316748	0.00479692	0.0044613	0.00496046	0.0026671	0.00467091	0.00474541	0.00363883	0.00350708	0.00741452	0.00444944	0.00287067	0.00303529	0.00600361	0.00393839	0.0036263	0.00511016	0.00336619	0.00475346	0.00441888
	d__Bacteria;p__Actinobacteria;c__unclassified;o__Streptomycetales;f__Streptomycetaceae;g__Kitasatospora;s__unclassified	3.64611e-05	3.7701e-05	2.14975e-05	0	5.14377e-05	0	0	1.92245e-05	0	0	0	0	0	2.45568e-05	0	0	0	0	8.7677e-05	0	0	2.09538e-05	0	2.34516e-05	0	0	0	2.01568e-05	0	0
	d__Bacteria;p__Actinobacteria;c__unclassified;o__Streptomycetales;f__Streptomycetaceae;g__Streptomyces;s__Streptomyces lividans	1.82305e-05	0.000131953	0.000365458	0.000211043	2.57188e-05	0.000111702	0.00012586	0.000134571	0.000136553	0.000168416	0.000216412	4.5254e-05	0.000185887	0	0.000397726	9.26767e-05	0.000191347	8.22335e-05	0.000460304	0.000537841	0.000137612	0.000167631	0.000596217	0.000328323	0	0.00015597	0.000251319	0.000342666	0.000517216	0.000119429
	d__Bacteria;p__Actinobacteria;c__unclassified;o__Streptomycetales;f__Streptomycetaceae;g__Streptomyces;s__unclassified	0.000565147	0.000452412	0.000537438	0.000105521	0.000745846	0.000960636	0.00121665	0.00117269	0.000978629	0.000533318	0.00114108	0.000791945	0.00219347	0.000417465	0.000421122	0.00027803	0.00112895	0.000534517	0.00157819	0.000845179	0.000802734	0.000377169	0.00122857	0.00161816	0.000331449	0.00167667	0.00152886	0.0008869	0.00120684	0.000338383
	d__Bacteria;p__Actinobacteria;c__unclassified;o__Streptomycetales;f__Streptomycetaceae;g__unclassified;s__unclassified	0.100596	0.105337	0.0927833	0.101881	0.112829	0.101157	0.101422	0.0991214	0.101504	0.0999551	0.106278	0.103813	0.150494	0.065984	0.0641976	0.085485	0.115727	0.0624358	0.0891456	0.119093	0.0761221	0.0963037	0.104013	0.105157	0.114389	0.130527	0.13544	0.092802	0.121792	0.104301
	d__Bacteria;p__Actinobacteria;c__unclassified;o__Streptosporangiales;f__Nocardiopsaceae;g__unclassified;s__unclassified	0.000145844	9.42525e-05	0.000150483	0.000633128	0.000205751	2.23404e-05	4.19533e-05	0.000153796	6.82765e-05	0	0.000216412	0.000135762	7.4355e-05	0.000221011	0.000140374	9.26767e-05	7.65389e-05	0.000143909	0	0.000192086	0.000802734	0	0.000271008	0.000469032	0.000116982	0.000545894	0.00012566	0.000241882	0.000147776	0.000338383
	d__Bacteria;p__Actinobacteria;c__unclassified;o__unclassified;f__unclassified;g__unclassified;s__unclassified	0.0246295	0.0212634	0.0185309	0.0201546	0.0253845	0.0191904	0.0253188	0.0201088	0.0133367	0.0206029	0.023038	0.0207037	0.0229013	0.00621286	0.00788433	0.028044	0.0233444	0.00731878	0.00756214	0.0144833	0.00903649	0.0128237	0.011021	0.0164865	0.0207448	0.0278601	0.0318757	0.0151579	0.0324122	0.0167798
	d__Bacteria;p__Cyanobacteria;c__Gloeobacteria;o__Gloeobacterales;f__Gloeobacteraceae;g__unclassified;s__unclassified	0.000127614	0.000113103	2.14975e-05	5.27607e-05	0.000154313	8.93615e-05	0.000230743	0.000115347	0	0.000112278	0.000118043	6.7881e-05	7.4355e-05	0	0.00016377	0.000129747	0.000133943	0	0	3.84172e-05	0.00043577	6.28615e-05	5.42015e-05	0.000375226	0.000116982	3.89924e-05	0.000439809	2.01568e-05	0	0.000418002
	d__Bacteria;p__Cyanobacteria;c__Nostocales;o__Nostocales;f__Nostocaceae;g__unclassified;s__unclassified	1.82305e-05	1.88505e-05	2.14975e-05	0	5.14377e-05	0	0	0	2.27588e-05	8.42082e-05	1.96738e-05	4.5254e-05	0	0	0	3.70707e-05	3.82695e-05	0	0	0	0	0	0	2.34516e-05	0	5.84887e-05	2.09433e-05	0	0	0
	d__Bacteria;p__Cyanobacteria;c__Nostocales;o__Nostocales;f__Rivulariaceae;g__unclassified;s__unclassified	0	0	0	0	0	0	0	5.76735e-05	0	0	0	0	0	0	0	0	0	0	0	0	0	0	0	0	0	0	0	0	0	0
	d__Bacteria;p__Firmicutes;c__Bacilli;o__Bacillales;f__Bacillaceae;g__Bacillus;s__Bacillus megaterium	0	0	0	0	0	0	0	0	0	0	0	0	0	0	0	0	0	2.05584e-05	0	0	0	0	0	0	0	0	0	0	0	0
	d__Bacteria;p__Firmicutes;c__Bacilli;o__Bacillales;f__Bacillaceae;g__Bacillus;s__unclassified	3.64611e-05	0	4.2995e-05	2.63804e-05	0	2.23404e-05	0	3.8449e-05	9.10353e-05	0	0	0.000135762	0	2.45568e-05	2.33956e-05	1.85353e-05	1.91347e-05	0.00012335	0	0	0.000252288	4.19076e-05	1.80672e-05	0.000164161	7.79879e-05	0	0	0	0	0
	d__Bacteria;p__Firmicutes;c__Bacilli;o__Bacillales;f__Bacillaceae;g__unclassified;s__unclassified	0.0169179	0.00731399	0.0149838	0.0204184	0.00766421	0.00815424	0.00960732	0.0073053	0.0104691	0.00945938	0.00914832	0.0113361	0.00777009	0.00714601	0.0026905	0.00724732	0.0114234	0.0027137	0.00374819	0.0160584	0.00630719	0.0109588	0.00576343	0.00898197	0.0104309	0.0211144	0.0116864	0.010542	0.0132998	0.00636955
	d__Bacteria;p__Firmicutes;c__Bacilli;o__Bacillales;f__Paenibacillaceae;g__unclassified;s__unclassified	0.0159335	0.036193	0.00984586	0.0182552	0.0120879	0.0216925	0.0173687	0.012246	0.0167733	0.019031	0.0382065	0.0100916	0.0246487	0.0041992	0.0185761	0.0153843	0.014906	0.00818223	0.00385779	0.0084902	0.014885	0.00773196	0.0116533	0.0193007	0.00793527	0.0218748	0.0156237	0.00687348	0.0138171	0.0135552
	d__Bacteria;p__Firmicutes;c__Bacilli;o__Bacillales;f__unclassified;g__unclassified;s__unclassified	1.82305e-05	1.88505e-05	0	0	5.14377e-05	6.70211e-05	2.09767e-05	0	0	2.80694e-05	0	2.2627e-05	0	0	0	1.85353e-05	3.82695e-05	0	0	0	0	0	0	0	0	0.000116977	0.000104716	2.01568e-05	7.3888e-05	0
	d__Bacteria;p__Planctomycetes;c__Planctomycetia;o__Planctomycetales;f__Gemmataceae;g__Gemmata;s__unclassified	1.82305e-05	0	2.14975e-05	0	0	0	6.293e-05	0	0	0.000112278	0	6.7881e-05	0	0	0	5.5606e-05	0.000172213	0.000102792	0	0	4.58705e-05	4.19076e-05	0	0.00014071	0.000292455	0	2.09433e-05	2.01568e-05	0	0
	d__Bacteria;p__Planctomycetes;c__Planctomycetia;o__Planctomycetales;f__Gemmataceae;g__unclassified;s__unclassified	0.00317211	0.00309148	0.00193478	0.0045638	0.00527236	0.00404361	0.00344017	0.00367188	0.00268554	0.00496828	0.00304944	0.00237583	0.00289984	0.00260302	0.00116978	0.00624641	0.00420964	0.00127462	0.00245496	0.00161352	0.00288984	0.00186489	0.00343276	0.00325977	0.00536167	0.00233955	0.00370696	0.00262039	0.00290626	0.00334402
	d__Bacteria;p__Planctomycetes;c__Planctomycetia;o__Planctomycetales;f__Isosphaeraceae;g__Paludisphaera;s__unclassified	0.00206005	0.000546664	0.000537438	0.00306012	0.00108019	0.00100532	0.00109079	0.000365265	0.00207105	0.00112278	0.000550867	0.00162914	0.00089226	0.00319238	0.00243315	0.000611666	0.000880197	0.00195304	0.00217001	0.00253554	0.0023394	0.00111055	0.00290881	0.00211064	0.00179372	0.00159869	0.0012566	0.00260023	0.00165017	0.00141324
	d__Bacteria;p__Planctomycetes;c__Planctomycetia;o__Planctomycetales;f__Isosphaeraceae;g__unclassified;s__unclassified	0.0216032	0.0196799	0.0332352	0.0355871	0.0185947	0.0267414	0.0194034	0.019782	0.0327955	0.0176837	0.0241988	0.0313158	0.0242769	0.0270124	0.0248462	0.0213712	0.0258702	0.0236627	0.0243084	0.0393776	0.0268342	0.026758	0.0286003	0.0356464	0.0339052	0.0325002	0.0300746	0.0299329	0.0302694	0.0231693
	d__Bacteria;p__Planctomycetes;c__Planctomycetia;o__Planctomycetales;f__Planctomycetaceae;g__unclassified;s__unclassified	0.00113029	0.000527814	0.000386955	0.00163558	0.000694409	0.000670211	0.000461487	0.000615183	0.000568971	0.00109471	0.000649236	0.00128974	0.000669195	0.000613919	0.000491309	0.000963838	0.000822793	0.00135685	0.00214809	0.000806761	0.00135318	0.000670522	0.000686553	0.00201684	0.000565412	0.00072136	0.000712072	0.000665175	0.000788139	0.000756384
	d__Bacteria;p__Planctomycetes;c__Planctomycetia;o__Planctomycetales;f__unclassified;g__unclassified;s__unclassified	0.0305909	0.0213388	0.0351699	0.0460865	0.0236099	0.0256691	0.0263887	0.0245304	0.0442887	0.0229046	0.0279565	0.0372893	0.0328649	0.044374	0.0366376	0.0233175	0.0304242	0.0306525	0.0356407	0.0409143	0.0406642	0.0356424	0.0407415	0.0414859	0.0421915	0.0416244	0.0367555	0.0318881	0.0348998	0.0298772
	d__Bacteria;p__Planctomycetes;c__unclassified;o__unclassified;f__unclassified;g__unclassified;s__unclassified	0.0106284	0.0128183	0.0100393	0.0100773	0.0122164	0.0108798	0.0128377	0.0134764	0.00634971	0.016168	0.0122174	0.00721801	0.00732396	0.00795639	0.0133823	0.013123	0.0111555	0.00300152	0.00973215	0.00576258	0.0076145	0.0133266	0.0061067	0.00673061	0.00826672	0.00803244	0.00873335	0.0119732	0.00788139	0.00837994
	d__Bacteria;p__Proteobacteria;c__Alphaproteobacteria;o__Caulobacterales;f__Caulobacteraceae;g__Brevundimonas;s__unclassified	0	0	0	0	0	0	0	0	9.10353e-05	0	0	0	0	0	0	0	0	0	0	0	0	0	0	0	0	0	0	0	0	0
	d__Bacteria;p__Proteobacteria;c__Alphaproteobacteria;o__Caulobacterales;f__Caulobacteraceae;g__Phenylobacterium;s__unclassified	0.00233351	0.00122528	0.00152632	0.00108159	0.000591533	0.00060319	0.00132153	0.000711306	0.00129725	0.00218941	0.00186901	0.00119923	0.000817905	0.000122784	0.000257352	0.00148283	0.00153078	0.00012335	0.00028495	0.00096043	0.000779799	0.00106864	0.000849157	0.00173542	0.00120881	0.00280746	0.00194773	0.00187458	0.00155165	0.0016521
	d__Bacteria;p__Proteobacteria;c__Alphaproteobacteria;o__Caulobacterales;f__Caulobacteraceae;g__unclassified;s__unclassified	0.0168086	0.0122717	0.0273878	0.0183607	0.0118049	0.0141191	0.0192356	0.0150912	0.0260133	0.0140908	0.0172933	0.0252744	0.0182913	0.0156427	0.0184592	0.0153843	0.0158053	0.017783	0.0164614	0.0252017	0.0266049	0.0192566	0.0201088	0.0258671	0.038682	0.0213679	0.040609	0.0282599	0.0170928	0.0193276
	d__Bacteria;p__Proteobacteria;c__Alphaproteobacteria;o__Rhizobiales;f__Bradyrhizobiaceae;g__Bradyrhizobium;s__unclassified	0.00209651	0.000640917	0.000924393	0.00366687	0.00043722	0.000982977	0.00130055	0.000634408	0.00359589	0.0017403	0.00106239	0.00205906	0.00256525	0.00311871	0.00414103	0.00083409	0.00126289	0.00347436	0.0115295	0.00322705	0.0040366	0.00238874	0.00249327	0.00398677	0.00253461	0.00263199	0.00180112	0.00106831	0.00278311	0.00210991
	d__Bacteria;p__Proteobacteria;c__Alphaproteobacteria;o__Rhizobiales;f__Bradyrhizobiaceae;g__Variibacter;s__unclassified	0	0	0	0	0	0	0	0	0	0	0	0	0	0	0	0	0	0	0	0	0	0	0	0	0	0	0	0	0	0
	d__Bacteria;p__Proteobacteria;c__Alphaproteobacteria;o__Rhizobiales;f__Bradyrhizobiaceae;g__unclassified;s__unclassified	0.00317211	0.00165884	0.00122536	0.00459018	0.00254617	0.00234574	0.00207669	0.00205702	0.00316348	0.00303149	0.00336422	0.00244372	0.00501896	0.00581995	0.0026905	0.00281737	0.00287021	0.00328934	0.00482223	0.00218978	0.00428889	0.00234683	0.00254747	0.00466687	0.0019107	0.00520549	0.00351847	0.00262039	0.00258608	0.00258763
	d__Bacteria;p__Proteobacteria;c__Alphaproteobacteria;o__Rhizobiales;f__Methylocystaceae;g__Pleomorphomonas;s__unclassified	0	0	0	0	0	0	0	0	0	0	0	0	0	0	0	0	0	0	6.57577e-05	0	0	0	0	0	0	0	0	0	0	0
	d__Bacteria;p__Proteobacteria;c__Alphaproteobacteria;o__Rhizobiales;f__Methylocystaceae;g__unclassified;s__unclassified	0.000273458	0.000226206	0.00017198	5.27607e-05	0.000180032	0.000491488	0.000272697	0.000115347	0.0003869	0.000168416	0.00025576	0.000588302	0.000632017	0.000564805	7.01869e-05	0.000203889	0.000306156	0.000308375	0.000613739	0.000153669	0.000412835	0.000356215	0.000216806	0.00058629	0.000116982	0.000292443	0.00018849	0.000322509	0.000270923	0.000179144
	d__Bacteria;p__Proteobacteria;c__Alphaproteobacteria;o__Rhizobiales;f__Rhizobiaceae;g__Sinorhizobium;s__unclassified	0	7.5402e-05	0	2.63804e-05	0	2.23404e-05	0	0.000153796	0	0	1.96738e-05	0	0	0	0	0	5.74042e-05	0	0	0	0	0	0	0	0	0	0.000607355	0	0	1.99049e-05
	d__Bacteria;p__Proteobacteria;c__Alphaproteobacteria;o__Rhizobiales;f__Rhizobiaceae;g__unclassified;s__unclassified	5.46916e-05	0	2.14975e-05	0	5.14377e-05	0	2.09767e-05	3.8449e-05	0	2.80694e-05	1.96738e-05	0	0.000185887	0	0	1.85353e-05	1.91347e-05	0	4.38385e-05	0	0	0	3.61343e-05	0	0	0	2.09433e-05	0	0	0
	d__Bacteria;p__Proteobacteria;c__Alphaproteobacteria;o__Rhizobiales;f__unclassified;g__unclassified;s__unclassified	1.82305e-05	1.88505e-05	0	0	0	2.23404e-05	4.19533e-05	3.8449e-05	4.55176e-05	0.000224555	5.90214e-05	4.5254e-05	0.000185887	0.000147341	0	3.70707e-05	0	0.000164467	4.38385e-05	0	2.29353e-05	6.28615e-05	3.61343e-05	0	0.000136479	7.79849e-05	0.000104716	0.000141098	7.3888e-05	7.96194e-05
	d__Bacteria;p__Proteobacteria;c__Alphaproteobacteria;o__Rhodobacterales;f__Rhodobacteraceae;g__unclassified;s__unclassified	1.82305e-05	0	2.14975e-05	0	0	0	0	0	0	0	0	4.5254e-05	7.4355e-05	7.36703e-05	0	5.5606e-05	0	0	0.000175354	0	0	2.09538e-05	3.61343e-05	9.38064e-05	1.9497e-05	9.74811e-05	0.00012566	0	0	7.96194e-05
	d__Bacteria;p__Proteobacteria;c__Alphaproteobacteria;o__Rhodospirillales;f__Acetobacteraceae;g__unclassified;s__unclassified	0.0552385	0.0352127	0.0891072	0.0497006	0.0337174	0.0401457	0.0501552	0.029548	0.0756276	0.043704	0.0401346	0.0711845	0.0492602	0.0687343	0.0756615	0.0232804	0.0371979	0.0513342	0.0626014	0.0804841	0.0913282	0.0664446	0.0603444	0.067822	0.06434	0.0562271	0.0587669	0.0576687	0.0398749	0.0741257
	d__Bacteria;p__Proteobacteria;c__Alphaproteobacteria;o__Rhodospirillales;f__Rhodospirillaceae;g__unclassified;s__unclassified	0.000455764	0.000188505	0.000537438	0.000395705	0.000128594	0.000156383	0.000671254	0.000249918	0.000523453	0.000421041	0.000354129	0.000995588	0.000260242	0.000515692	0.00037433	0.000574595	0.000401829	0.0002467	8.7677e-05	0.000806761	0.00105502	0.000314307	0.000686553	0.00110223	0.000350946	0.000604383	0.000858675	0.000423293	0.000517216	0.000199049
	d__Bacteria;p__Proteobacteria;c__Alphaproteobacteria;o__Rhodospirillales;f__unclassified;g__unclassified;s__unclassified	3.64611e-05	0	0.00017198	5.27607e-05	0	2.23404e-05	2.09767e-05	0	0.000182071	0	0	0.000113135	0.000185887	2.45568e-05	0	0	0	4.11167e-05	8.7677e-05	0.000153669	2.29353e-05	2.09538e-05	0.000216806	0.000187613	0.000487424	3.89924e-05	0.000963391	0.000120941	0.000172405	0
	d__Bacteria;p__Proteobacteria;c__Alphaproteobacteria;o__Sphingomonadales;f__Sphingomonadaceae;g__unclassified;s__unclassified	0.000528686	0.00101793	0.000128985	0.000844171	0.000462939	0.000379786	0.000608324	0.000634408	0	0.000729804	0.000590214	0.000316778	0.00074355	0	0.000210561	0.000389242	0.000420964	0	4.38385e-05	0.000153669	0.000229353	8.38153e-05	0.000343276	0.000328323	5.84909e-05	0.000253451	0.000502639	8.06273e-05	0.000443328	0.00187106
	d__Bacteria;p__Proteobacteria;c__Alphaproteobacteria;o__unclassified;f__unclassified;g__unclassified;s__unclassified	0.00142198	0.000980226	0.00122536	0.0030865	0.0012345	0.00107234	0.00249622	0.00111502	0.00252623	0.00148768	0.00116075	0.00239846	0.00368057	0.00599185	0.0111597	0.000759949	0.00118635	0.00400888	0.00681689	0.00376489	0.00577968	0.00490319	0.00681132	0.00354119	0.00425034	0.0020471	0.00242942	0.00431356	0.00189646	0.00380183
	d__Bacteria;p__Proteobacteria;c__Betaproteobacteria;o__Burkholderiales;f__Burkholderiaceae;g__Cupriavidus;s__unclassified	0	0	0	0	0	0	0.000167813	0	0	0	0	0	0	0	0	0	0	0	4.38385e-05	0	0	0	0	0	0	0	4.18866e-05	0	0	0
	d__Bacteria;p__Proteobacteria;c__Betaproteobacteria;o__Burkholderiales;f__Burkholderiaceae;g__unclassified;s__unclassified	0.000419302	0.00037701	6.44926e-05	0.000448466	0.000128594	6.70211e-05	0.000230743	0.000230694	0.000591729	8.42082e-05	0.000295107	0.00022627	0.000260242	0.000171897	0	0.000222424	0.00036356	2.05584e-05	0.000131515	0	4.58705e-05	2.09538e-05	0.000307142	0.000257968	0.000116982	0.000311939	0.000439809	0.000282195	0.000344811	0.000199049
	d__Bacteria;p__Proteobacteria;c__Betaproteobacteria;o__Burkholderiales;f__Comamonadaceae;g__unclassified;s__unclassified	0.00242466	0.00154574	0.00769611	0.00464294	0.00108019	0.00489254	0.00444705	0.00232616	0.00637247	0.00204907	0.00344292	0.0102953	0.0113763	0.0128677	0.0144351	0.00194621	0.00241098	0.0162411	0.0135899	0.00630042	0.0117658	0.0128866	0.0094672	0.00724655	0.0199064	0.00343133	0.00538242	0.012598	0.00401458	0.00742451
	d__Bacteria;p__Proteobacteria;c__Betaproteobacteria;o__Burkholderiales;f__Oxalobacteraceae;g__unclassified;s__unclassified	0	1.88505e-05	0	0	0	0	0	0	0	0	3.93476e-05	0	7.4355e-05	0	0	0	0	0.000102792	4.38385e-05	0	0	2.09538e-05	0	2.34516e-05	0	0	0	0	0	0
	d__Bacteria;p__Proteobacteria;c__Betaproteobacteria;o__Burkholderiales;f__unclassified;g__unclassified;s__unclassified	0.000601608	1.88505e-05	6.44926e-05	0.000211043	0.000205751	6.70211e-05	0.000146837	0.000134571	0.000273106	0.000112278	7.86952e-05	0.000135762	3.71775e-05	2.45568e-05	4.67913e-05	0.000111212	0.000172213	0	6.57577e-05	0	0.000160547	0.000125723	0.000234873	2.34516e-05	9.74849e-05	0.00015597	2.09433e-05	0.00038298	7.3888e-05	0.000278668
	d__Bacteria;p__Proteobacteria;c__Betaproteobacteria;o__unclassified;f__unclassified;g__unclassified;s__unclassified	0	0	0	0	2.57188e-05	0	0	0	0	0	0	0	0	0	0	0	0	0	0	0	0	0	0	2.34516e-05	0	0	0	0	0	1.99049e-05
	d__Bacteria;p__Proteobacteria;c__Deltaproteobacteria;o__Myxococcales;f__Myxococcaceae;g__unclassified;s__unclassified	0	0	0	0	0	0	0	0	0	0	0	0	0	0	0	0	0	0	0	0	0	0	0	0	0	0	0	0	0	0
	d__Bacteria;p__Proteobacteria;c__Deltaproteobacteria;o__Myxococcales;f__Polyangiaceae;g__unclassified;s__unclassified	0.00366434	0.00855813	0.00249371	0.00633128	0.00401214	0.00759573	0.00524417	0.00388335	0.00188898	0.00547353	0.0181589	0.00122186	0.00557662	0.000245568	0.00121657	0.00504161	0.00283194	0.00076066	0.0017097	0.00384172	0.000940345	0.00188584	0.00202352	0.00668371	0.00280756	0.00892927	0.00877524	0.0025196	0.00669918	0.00366249
	d__Bacteria;p__Proteobacteria;c__Gammaproteobacteria;o__Pseudomonadales;f__Pseudomonadaceae;g__Pseudomonas;s__Pseudomonas aeruginosa	0	0	0	0	0	0	0	0	0	0	0	0	0	0	0	0	0	0	0	0	0	0	9.03359e-05	0	0	0	0	0	0	7.96194e-05
	d__Bacteria;p__Proteobacteria;c__Gammaproteobacteria;o__Pseudomonadales;f__Pseudomonadaceae;g__Pseudomonas;s__unclassified	0	0	0	2.63804e-05	0	4.46808e-05	0.00012586	3.8449e-05	0	0	0	0	0	0.000270124	0	0	0	0	0	0	0.000137612	0	0	7.03548e-05	0	0	0	0	0	1.99049e-05
	d__Bacteria;p__Proteobacteria;c__Gammaproteobacteria;o__Pseudomonadales;f__Pseudomonadaceae;g__unclassified;s__unclassified	0.00202359	0.0112726	0.00193478	0.00395705	0.0129366	0.00851168	0.00537003	0.0129381	0.00225312	0.0163083	0.00814496	0.00208168	0.00401517	0.00297137	0.00149732	0.0235584	0.0078261	0.0017269	0.00153435	0.00153669	0.00211004	0.00188584	0.00139117	0.00262658	0.0019107	0.00212509	0.00452375	0.00195521	0.00450717	0.00282649
	d__Bacteria;p__Proteobacteria;c__Gammaproteobacteria;o__Xanthomonadales;f__Xanthomonadaceae;g__Stenotrophomonas;s__unclassified	0	0	0	0	0	0	0	0	0	0	0	0	0	0	0	0	0	0	0	0	0	0	7.22687e-05	0	0.000272958	1.94962e-05	0	0	0	0
	d__Bacteria;p__Proteobacteria;c__Gammaproteobacteria;o__Xanthomonadales;f__Xanthomonadaceae;g__Xanthomonas;s__Xanthomonas citri	0.000164075	0.00130068	0.000150483	0.000501227	0.000257188	0.00058085	8.39067e-05	5.76735e-05	0.000182071	0.00112278	0.000609888	0	0.000483307	0.00120328	0.000631682	3.70707e-05	0.000306156	0.000822335	0.000153435	0.000653093	0.000504576	0.000230492	0.00466133	0.015994	0.000155976	9.74811e-05	0.00012566	0.000100784	0.000295552	0.000497621
	d__Bacteria;p__Proteobacteria;c__Gammaproteobacteria;o__Xanthomonadales;f__Xanthomonadaceae;g__unclassified;s__unclassified	0.135416	0.103414	0.163983	0.125518	0.0915848	0.12381	0.121518	0.100525	0.21787	0.121063	0.131992	0.176717	0.124954	0.239821	0.35028	0.122111	0.104935	0.306402	0.221626	0.166423	0.221646	0.236611	0.254115	0.168453	0.167869	0.0985729	0.117387	0.22237	0.122186	0.215211
	d__Bacteria;p__Proteobacteria;c__Gammaproteobacteria;o__unclassified;f__unclassified;g__unclassified;s__unclassified	1.82305e-05	0.000207355	0.00017198	2.63804e-05	0.000334345	0.000156383	0.000146837	0.000153796	0.000113794	0.000168416	0.00041315	9.0508e-05	0.000408952	0	7.01869e-05	0.000296565	0.000133943	0	4.38385e-05	0.000153669	0	0.000146677	3.61343e-05	2.34516e-05	0	0	0.000209433	0	0	7.96194e-05
	d__Bacteria;p__Proteobacteria;c__unclassified;o__unclassified;f__unclassified;g__unclassified;s__unclassified	0.00357319	0.00252597	0.00339661	0.00290184	0.00378067	0.00306063	0.00299966	0.0029029	0.00284485	0.00227362	0.00301009	0.00362032	0.00289984	0.00503413	0.00648059	0.00302126	0.00265973	0.00779162	0.00541405	0.00384172	0.00543566	0.00534322	0.00740754	0.00335358	0.00501072	0.00409421	0.00219904	0.00469654	0.00364514	0.00547384
	d__Bacteria;p__unclassified;c__unclassified;o__unclassified;f__unclassified;g__unclassified;s__unclassified	0.101234	0.0589455	0.104714	0.120347	0.0670233	0.0787052	0.0727471	0.0817041	0.091627	0.0826363	0.0696256	0.103292	0.127444	0.0686116	0.0482418	0.0777372	0.0976062	0.0520127	0.0698786	0.125586	0.064127	0.0843182	0.075051	0.0926104	0.0953597	0.132925	0.0706417	0.0842958	0.129378	0.0649296
