# Supplementary material for: Changes in soil properties and the phoD-harboring bacteria of the alfalfa field in response to phosphite treatment
Source: Front Microbiol. 2022 Nov 29;13:1013896. doi: 10.3389/fmicb.2022.1013896 (PMC9746240; doi:10.3389/fmicb.2022.1013896)
Supplement: Supplementary file 1 [file Data_Sheet_1.zip › Supplementary Table 6.xlsx]

## Sheet: Family
Supplementary Table 6A The families of phoD-harboring bacteria correlated with soil properties
	NO.	family
related to phosphate and phospite	1	Unassigned
	2	Vicinamibacteraceae
	9	Micrococcaceae
	14	unclassified
	22	Isosphaeraceae
	27	Bradyrhizobiaceae
	32	Acetobacteraceae
	36	unclassified
	38	Comamonadaceae
	44	Pseudomonadaceae
	45	Xanthomonadaceae
	46	unclassified
related to phosphate	21	Gemmataceae
	23	Planctomycetaceae
	25	unclassified
related to phosphite	4	Rubrobacteraceae
	8	Frankiaceae
	16	Nostocaceae
	19	Paenibacillaceae
	24	unclassified
	26	Caulobacteraceae
	29	Rhizobiaceae
	34	unclassified
	35	Sphingomonadaceae
	43	Polyangiaceae
	47	unclassified

## Sheet: Genera
Supplementary Table 6B The genera of phoD-harboring bacteria correlated with soil properties
classification	NO.	genera
related to phosphate and phospite	1	Unassigned
	3	unclassified
	11	unclassified
	21	unclassified
	31	Paludisphaera
	32	unclassified
	38	unclassified
	48	unclassified
	52	unclassified
	55	unclassified
	62	unclassified
	65	unclassified
	66	unclassified
related to phosphate	30	unclassified
	33	unclassified
	35	unclassified
	44	Sinorhizobium
related to phosphite	5	unclassified
	9	unclassified
	23	unclassified
	25	Bacillus
	27	unclassified
	34	unclassified
	39	Bradyrhizobium
	50	unclassified
	51	unclassified
	60	unclassified
	67	unclassified
